# Supplementary material for: Integrating network pharmacology and experimental verification to reveal the anti-inflammatory ingredients and molecular mechanism of pycnogenol
Source: Front Pharmacol. 2024 Jun 26;15:1408304. doi: 10.3389/fphar.2024.1408304 (PMC11233470; doi:10.3389/fphar.2024.1408304)
Supplement: Supplementary file 1 [file Table2.XLSX]

## Sheet: Sheet1
Compound in PYC	ellagic acid	rhein	cryptotanshinone	3',4',5,7-tetrahydroxyflavone	3-methylquercetin	eriodictyol	procyanidin b1	epicatechin	(+)catechin	diosmetin	taxifolin	kaempferol	quercetin	oroxylin a	tricin	tectorigenin	formononetin	aurapten	beta-sitosterol
Target	TNF	EGFR	SMAD2	ADCY2	AR	NQO1	CDK2	CYP19A1	CALM3	IL2	APOE	ACHE	ACACA	BCL2	AR	AKR1B1	ATP5F1B	ADRB2	BAX
	ICAM1	BAX	STAT3	AKT1	NOS2	HMOX1	PTGS1	ACE	CAT	IL17A	TREM2	AHR	ACHE	CASP3	CALM3	AR	ESR1	CCND1	BCL2
	NLRP3	BCL2	TGFB1	XIAP	PTGS1	NFE2L2	PTGS2	XDH	ESR1	NFKB1		AKT1	ACP3	CCNA2	CDK2	CALM3	ESR2	CA2	CASP3
	MAPK1	STAT3	DNM1L	BIRC5	PTGS2	PTGS1	NCOA2		HAS2	IL6		ALOX5	PARP1	CCNB1	ESR1	CCNA2	HSD3B1	CHRM1	CASP8
	MYLK3	CASP3	BAX	APP	RXRA	PTGS2	CHEK1		PTGS1	TNF		AR	ADRB2	CDK7	ESR2	CDK2	HSD3B2	MAOA	CASP9
	MAPK3	PARP1	GLIS3	AR	PPARG	ESR1	MAPK14		PTGS2	IL1B		BAX	AHR	CYP1A2	GSK3B	EGFR	IL4	MAOB	JUN
	BNIP3	DNMT1	PAX5	CCND1	CCNA2	CA2	DPEP1		RXRA			BCL2	AKT1	CYP2C9	NOS2	ESR1	JUN	MMP8	MAP2
	CYCS	DNMT3A	GFAP	BCL2L1	ESR1	AR	CCNA2		CA2			CALM3	AKR1B1	IL6	PRSS1	ESR2	PPARG	PCNA	PON1
	CASP3	KL	NOS2	CASP3	ESR2	DPP4	PPARG		DPEP1			CASP3	ALOX5	POLD1	PTGS1	GSK3B	SIRT1	ABCB1	PRKCA
	CYP2J2	IL6	PTGS2	CASP7	MAPK14	PIM1	SCN5A		GSK3B			CHRM1	BIRC5	PPARG	PTGS2	IGF1	CDK2	PPARG	TGFB1
	HMOX1	TNF	S100B	CASP9	CDK2	NCOA2	NOS2		DPP4			CYP1A1	AR	DPP4	SCN5A	IL1B	PTGS1	PTGS2	ACHE
	HMOX2	CASP1	STAT3	CCNB1	DPP4	GSK3B	ESR1		CHEK1			CYP1A2	BAX	ADRB2	SULT1E1	NOS2	ACHE	RXRA	CHRM4
	VEGFA	IKBKB	PTPN11	CD40LG	GSK3B	CDK2	PKIA		NOS2			CYP1B1	CCND1	ESR1	DPEP1	PRSS1	MAPK14	SCN5A	DRD1
	TNFRSF11B	IL1B	RELA	CDK2	PIM1	PPARG	DPP4		ESR2			CYP3A4	BCL2	RXRA	PIM1	PTGER3	DRD1	KDM1A	NR3C1
	EPHX2		IKBKB	CDK4	DPEP1	ESR2	PIM1		PPARG			DIO1	BCL2L1	PTGS1	CCNA2	PTGS1	MAOB	KDM1B	CHRM1
	CYP4F2		NFKB1	CDKN1A		MAPK14	CA2		PIM1			ESR1	BMP2	PDE3A	MAPK14	PTGS2	PRSS1	ADRA1B	NCOA2
	AKT1		CASP7	EGFR		DPEP1	PRSS1		CCNA2			ESR2	CASP3	NCOA2	NCOA2	RXRA	PTGS2	PDE3A	DPP4
	NOTCH1		CASP3	ERBB2		PRSS1	GSK3B		MAPK14			GSTM1	CASP8	CDK1	CA2	TEP1	CHEK1	NOS2	CHRNA2
	NOTCH3		CASP9	GSTP1		NOS2	GABRA1		NCOA2			GSTM2	CASP9	NCOA1	F7	TERT	RXRA	LTA4H	CHRNA7
	SHH		MMP9	HMOX1		CCNA2	ACHE		CDK2			GSTP1	CAT	AR	PPARG	TIMP3	ADRB2	ESR1	GSK3B
	NFKB1		NFKB1	ICAM1			ESR2		AR			HAS2	CAV1	PTGS2	DPP4	NCOA1	DPEP1	AR	CCNA2
	NOS2		NOX4	IFNG			AR					HMOX1	RUNX2	MAPK14		NPEPPS	CCNA2	DPP4	SCN5A
	TNF		OLR1	IL2								ICAM1	RUNX1T1	PIM1		SPDEF	GSK3B		CHRM3
	MPO		CYP17A1	IL4								IKBKB	CCNB1	SCN5A		PPARG	AR		PDE3A
	PTGS2		AKT2	IL6								INSR	CD40LG	CA2		CHEK1	PKIA		PGR
			AR	IL10								JUN	CDKN1A	GSK3B		MAPK14	DPP4		CDK2
				INSR								MMP1	CDKN2A	PRSS1		PIM1	SLC6A3		CA2
				JUN								NOS2	CHUK	ADRA1B		CA2	NOS2		ESR1
				MCL1								PGR	COL1A1	PKIA			ADRA1D		PPARG
				MDM2								POLD1	COL3A1	DPEP1			PDE3A		PRSS1
				MET								PPARG	CLDN4	CDK2			SLC6A4		ADRB2
				MMP1								PPP3CA	CRP	ESR2			PIM1		AR
				MMP2								MAPK8	CTSD	NOS2			CA2		NOS2
				MMP9								PRSS1	CYP1A1				CHRM1		PTGS1
				NFKBIA								PSMD3	CYP1A2						PIM1
				NOS2								PTGS1	CYP1B1						DPEP1
				PCNA								PTGS2	CYP3A4						CHEK1
				PPARG								RELA	NQO1						GABRA1
				MAPK1								SELE	DIO1						SLC6A4
				MAPK3								SLC2A4	E2F1						PTGS2
				PRSS1								SLC6A2	E2F2						NR3C2
				PTGS1								SLPI	EGF						OPRM1
				PTGS2								STAT1	EGFR						MAPK14
				RB1								TNF	ELK1						ADRA1B
				RELA								VCAM1	ERBB2						KCNH2
				SLC2A4								XDH	ERBB3						CHRM2
				TNF								AKR1C3	ESR1						ADRA1D
				TOP1								NR1I2	ESR2						ESR2
				TOP2A								NR1I3	F3
				TP53								AHSA1	FOS
				TYR								F7	GJA1
				VEGFA								GABRA1	CXCL2
				XDH								PIM1	GSK3B
				PTGES								MAPK14	GSTM1
				NUF2								CDK1	GSTM2
				CA2								NCOA2	GSTP1
				DPP4								DPEP1	HAS2
				ESR2								CDK2	HIF1A
				GSK3B								ADRA1B	HK2
				MAPK14								GSK3B	HMOX1
				ESR1								CHRM2	HSF1
				PIM1								CCNA2	HSPA5
				NCOA2								CA2	HSPB1
				CCNA2								CHEK1	ICAM1
												DPP4	IFNG
													IGF2
													IGFBP3
													IL1A
													IL1B
													IL2
													IL6
													CXCL8
													IL10
													CXCL10
													INSR
													IRF1
													EIF6
													JUN
													KCNH2
													MAOB
													MMP1
													MMP2
													MMP3
													MMP9
													MPO
													MYC
													NFE2L2
													NFKBIA
													NKX3-1
													NOS2
													NOS3
													ODC1
													SERPINE1
													PCOLCE
													PLAT
													PLAU
													POLD1
													PON1
													POR
													PPARA
													PPARD
													PPARG
													PRKCA
													PRKCB
													MAPK1
													MAPK3
													PRSS1
													PSMD3
													PTEN
													PTGER3
													PTGS1
													PTGS2
													RAF1
													RASA1
													RB1
													RELA
													RXRA
													SCN5A
													CCL2
													CXCL11
													SELE
													SLC2A4
													SOD1
													SOD3
													SPP1
													STAT1
													SULT1E1
													TGFB1
													THBD
													TNF
													TOP1
													TOP2A
													TP53
													VCAM1
													VEGFA
													XDH
													DCAF5
													NR1I2
													MGAM
													ABCG2
													NPEPPS
													NR1I3
													ACAA2
													AHSA1
													RASSF1
													CHEK2
													DUOX2
													HERC5
													NCF1
													PIM1
													F7
													DPEP1
													GABRA1
													CDK1
													DPP4
													CA2
													MAPK14
													CDK2
													CCNA2
													CHEK1
													NCOA2
