# Supplementary material for: Integrating network pharmacology and experimental verification to reveal the anti-inflammatory ingredients and molecular mechanism of pycnogenol
Source: Front Pharmacol. 2024 Jun 26;15:1408304. doi: 10.3389/fphar.2024.1408304 (PMC11233470; doi:10.3389/fphar.2024.1408304)
Supplement: Supplementary file 2 [file Table3.XLSX]

## Sheet: Sheet1
Gene Symbol	Description	Category	Uniprot ID	Gifts	GC Id	Relevance score
NLRP3	NLR Family Pyrin Domain Containing 3	Protein Coding	Q96P20	55	GC01P247415	57.8019
IL6	Interleukin 6	Protein Coding	P05231	58	GC07P022725	43.1166
TNF	Tumor Necrosis Factor	Protein Coding	P01375	58	GC06P104098	37.342
IL10	Interleukin 10	Protein Coding	P22301	54	GC01M206767	35.4534
CRP	C-Reactive Protein	Protein Coding	P02741	52	GC01M159732	34.4481
TLR4	Toll Like Receptor 4	Protein Coding	O00206	58	GC09P117704	31.3406
CXCL8	C-X-C Motif Chemokine Ligand 8	Protein Coding	P10145	50	GC04P073740	27.4698
IL1B	Interleukin 1 Beta	Protein Coding	P01584	54	GC02M112829	27.4627
SYK	Spleen Associated Tyrosine Kinase	Protein Coding	P43405	57	GC09P094897	27.0259
NOD2	Nucleotide Binding Oligomerization Domain Containing 2	Protein Coding	Q9HC29	54	GC16P050693	26.7096
MEFV	MEFV Innate Immunity Regulator, Pyrin	Protein Coding	O15553	50	GC16M010625	23.0892
TGFB1	Transforming Growth Factor Beta 1	Protein Coding	P01137	60	GC19M041301	22.0331
HLA-DRB1	Major Histocompatibility Complex, Class II, DR Beta 1	Protein Coding	P01911	54	GC06M080969	21.4526
PTGS2	Prostaglandin-Endoperoxide Synthase 2	Protein Coding	P35354	56	GC01M186671	21.2366
TLR2	Toll Like Receptor 2	Protein Coding	O60603	58	GC04P153684	21.2115
HLA-B	Major Histocompatibility Complex, Class I, B	Protein Coding	P01889	53	GC06M080881	20.9734
IL17A	Interleukin 17A	Protein Coding	Q16552	49	GC06P052186	20.4218
IL13	Interleukin 13	Protein Coding	P35225	49	GC05P132656	20.0718
CCL2	C-C Motif Chemokine Ligand 2	Protein Coding	P13500	55	GC17P034255	19.8639
CTLA4	Cytotoxic T-Lymphocyte Associated Protein 4	Protein Coding	P16410	54	GC02P203854	19.323
IL4	Interleukin 4	Protein Coding	P05112	53	GC05P132673	18.9837
IFNG	Interferon Gamma	Protein Coding	P01579	57	GC12M068154	18.9451
IL1RN	Interleukin 1 Receptor Antagonist	Protein Coding	P18510	57	GC02P125995	18.156
TNFRSF1A	TNF Receptor Superfamily Member 1A	Protein Coding	P19438	57	GC12M006328	17.9363
PRTN3	Proteinase 3	Protein Coding	P24158	52	GC19P000840	17.8863
LINC02605	Long Intergenic Non-Protein Coding RNA 2605	RNA Gene		14	GC08P078838	17.8169
NFKB1	Nuclear Factor Kappa B Subunit 1	Protein Coding	P19838	60	GC04P102501	17.7812
ELANE	Elastase, Neutrophil Expressed	Protein Coding	P08246	58	GC19P005575	17.3762
IL18	Interleukin 18	Protein Coding	Q14116	50	GC11M112143	16.8234
MIR155	MicroRNA 155	RNA Gene		24	GC21P025573	16.6526
PLG	Plasminogen	Protein Coding	P00747	56	GC06P160702	16.5189
IL1A	Interleukin 1 Alpha	Protein Coding	P01583	52	GC02M112773	16.4073
HMGB1	High Mobility Group Box 1	Protein Coding	P09429	55	GC13M030456	16.3846
FOXP3	Forkhead Box P3	Protein Coding	Q9BZS1	54	GC0XM049250	16.3717
ICAM1	Intercellular Adhesion Molecule 1	Protein Coding	P05362	57	GC19P011104	16.1347
ALB	Albumin	Protein Coding	P02768	56	GC04P073397	16.1043
MIR21	MicroRNA 21	RNA Gene		26	GC17P078777	15.9753
BDNF-AS	BDNF Antisense RNA	RNA Gene		24	GC11P027619	15.9668
STAT3	Signal Transducer And Activator Of Transcription 3	Protein Coding	P40763	61	GC17M042313	15.9222
MIR146A	MicroRNA 146a	RNA Gene		25	GC05P160485	15.5292
H19	H19 Imprinted Maternally Expressed Transcript	RNA Gene		30	GC11M001995	15.5237
PTPN22	Protein Tyrosine Phosphatase Non-Receptor Type 22	Protein Coding	Q9Y2R2	53	GC01M113813	15.4911
MIR223	MicroRNA 223	RNA Gene		24	GC0XP066018	15.4809
FAS	Fas Cell Surface Death Receptor	Protein Coding	P25445	57	GC10P098532	15.1146
MMP9	Matrix Metallopeptidase 9	Protein Coding	P14780	60	GC20P046008	15.0696
MPO	Myeloperoxidase	Protein Coding	P05164	60	GC17M058269	15.0543
MMP1	Matrix Metallopeptidase 1	Protein Coding	P03956	57	GC11M109978	15.0015
TNFAIP3	TNF Alpha Induced Protein 3	Protein Coding	P21580	54	GC06P137866	14.8386
LINC01672	Long Intergenic Non-Protein Coding RNA 1672	RNA Gene		14	GC01P007077	14.5546
SOD2-OT1	SOD2 Overlapping Transcript 1	RNA Gene		14	GC06M159772	14.5302
MROCKI	MARCKS Cis Regulating LncRNA Promoter Of Cytokines And Inflammation	RNA Gene		17	GC06M113869	14.2477
RIPK1	Receptor Interacting Serine/Threonine Kinase 1	Protein Coding	Q13546	56	GC06P003520	13.9074
ILRUN	Inflammation And Lipid Regulator With UBA-Like And NBR1-Like Domains	Protein Coding	Q9H6K1	41	GC06M082162	13.8957
VEGFA	Vascular Endothelial Growth Factor A	Protein Coding	P15692	56	GC06P043770	13.6908
STAT1	Signal Transducer And Activator Of Transcription 1	Protein Coding	P42224	60	GC02M190908	13.6726
SELE	Selectin E	Protein Coding	P16581	50	GC01M169722	13.5333
CCR6	C-C Motif Chemokine Receptor 6	Protein Coding	P51684	50	GC06P167111	13.4803
CERNA3	Competing Endogenous LncRNA 3 For MiR-645	RNA Gene		14	GC08P056088	13.4485
MIF	Macrophage Migration Inhibitory Factor	Protein Coding	P14174	54	GC22P023894	13.4284
IRF5	Interferon Regulatory Factor 5	Protein Coding	Q13568	53	GC07P128937	13.4257
RELA	RELA Proto-Oncogene, NF-KB Subunit	Protein Coding	Q04206	58	GC11M065653	13.3965
RNASE3	Ribonuclease A Family Member 3	Protein Coding	P12724	46	GC14P020891	13.3964
VCAM1	Vascular Cell Adhesion Molecule 1	Protein Coding	P19320	53	GC01P100719	13.3843
CCL11	C-C Motif Chemokine Ligand 11	Protein Coding	P51671	52	GC17P034285	13.3477
IL2	Interleukin 2	Protein Coding	P60568	52	GC04M122451	13.3378
FASLG	Fas Ligand	Protein Coding	P48023	55	GC01P172659	13.247
IRAK1	Interleukin 1 Receptor Associated Kinase 1	Protein Coding	P51617	56	GC0XM154010	13.1072
IL23R	Interleukin 23 Receptor	Protein Coding	Q5VWK5	52	GC01P067138	12.9948
TLR3	Toll Like Receptor 3	Protein Coding	O15455	58	GC04P186059	12.9616
PPARG	Peroxisome Proliferator Activated Receptor Gamma	Protein Coding	P37231	60	GC03P012287	12.8916
MIR146B	MicroRNA 146b	RNA Gene		24	GC10P102436	12.8464
ADIPOQ	Adiponectin, C1Q And Collagen Domain Containing	Protein Coding	Q15848	52	GC03P186842	12.7692
IL37	Interleukin 37	Protein Coding	Q9NZH6	45	GC02P125992	12.7568
INS	Insulin	Protein Coding	P01308	54	GC11M002159	12.7418
IL5	Interleukin 5	Protein Coding	P05113	52	GC05M132541	12.7357
ITGB2	Integrin Subunit Beta 2	Protein Coding	P05107	57	GC21M044885	12.5624
JAK1	Janus Kinase 1	Protein Coding	P23458	61	GC01M064833	12.5537
HMOX1	Heme Oxygenase 1	Protein Coding	P09601	59	GC22P035380	12.4809
CSF2	Colony Stimulating Factor 2	Protein Coding	P04141	52	GC05P132073	12.4706
IL10RA	Interleukin 10 Receptor Subunit Alpha	Protein Coding	Q13651	52	GC11P117987	12.3352
TLR7	Toll Like Receptor 7	Protein Coding	Q9NYK1	54	GC0XP012867	12.3258
STAT4	Signal Transducer And Activator Of Transcription 4	Protein Coding	Q14765	53	GC02M191029	12.2951
ITGAM	Integrin Subunit Alpha M	Protein Coding	P11215	54	GC16P047820	12.2179
MIR150	MicroRNA 150	RNA Gene		24	GC19M049500	12.1899
CCL5	C-C Motif Chemokine Ligand 5	Protein Coding	P13501	50	GC17M035871	12.1428
IKBKG	Inhibitor Of Nuclear Factor Kappa B Kinase Regulatory Subunit Gamma	Protein Coding	Q9Y6K9	54	GC0XP154541	12.1304
IL12A	Interleukin 12A	Protein Coding	P29459	50	GC03P159988	12.0908
CASP1	Caspase 1	Protein Coding	P29466	56	GC11M105025	12.0036
ABCB4	ATP Binding Cassette Subfamily B Member 4	Protein Coding	P21439	54	GC07M087365	11.9535
CCR1	C-C Motif Chemokine Receptor 1	Protein Coding	P32246	50	GC03M046218	11.9348
CCR5	C-C Motif Chemokine Receptor 5	Protein Coding	P51681	53	GC03P051153	11.9312
CXCL10	C-X-C Motif Chemokine Ligand 10	Protein Coding	P02778	51	GC04M076021	11.8932
NOS2	Nitric Oxide Synthase 2	Protein Coding	P35228	56	GC17M027756	11.6826
OTULIN	OTU Deubiquitinase With Linear Linkage Specificity	Protein Coding	Q96BN8	48	GC05P014667	11.6735
APOE	Apolipoprotein E	Protein Coding	P02649	57	GC19P083472	11.6236
AGER	Advanced Glycosylation End-Product Specific Receptor	Protein Coding	Q15109	53	GC06M032180	11.6097
SAA1	Serum Amyloid A1	Protein Coding	P0DJI8	45	GC11P018810	11.5638
CFTR	CF Transmembrane Conductance Regulator	Protein Coding	P13569	58	GC07P117287	11.5536
MALAT1	Metastasis Associated Lung Adenocarcinoma Transcript 1	RNA Gene		27	GC11P072906	11.5087
SPP1	Secreted Phosphoprotein 1	Protein Coding	P10451	52	GC04P087975	11.4877
NFKBIA	NFKB Inhibitor Alpha	Protein Coding	P25963	57	GC14M035401	11.4784
SMAD5-AS1	SMAD5 Antisense RNA 1	RNA Gene	Q9Y6J3	25	GC05M136129	11.4441
AKT1	AKT Serine/Threonine Kinase 1	Protein Coding	P31749	60	GC14M104769	11.39
CD4	CD4 Molecule	Protein Coding	P01730	56	GC12P006786	11.3664
MIR125A	MicroRNA 125a	RNA Gene		24	GC19P083773	11.365
RETN	Resistin	Protein Coding	Q9HD89	49	GC19P007669	11.3508
PSTPIP1	Proline-Serine-Threonine Phosphatase Interacting Protein 1	Protein Coding	O43586	50	GC15P076993	11.3475
STING1	Stimulator Of Interferon Response CGAMP Interactor 1	Protein Coding	Q86WV6	48	GC05M139483	11.1332
MIR221	MicroRNA 221	RNA Gene		23	GC0XM045746	11.1089
LEP	Leptin	Protein Coding	P41159	53	GC07P128241	11.0722
MIR34A	MicroRNA 34a	RNA Gene		25	GC01M010148	11.0696
SERPINA1	Serpin Family A Member 1	Protein Coding	P01009	56	GC14M094376	11.0396
PGR-AS1	PGR Antisense RNA 1	RNA Gene		13	GC11P101131	11.0383
ALOX5	Arachidonate 5-Lipoxygenase	Protein Coding	P09917	54	GC10P045374	10.9931
CP	Ceruloplasmin	Protein Coding	P00450	55	GC03M149162	10.9799
MIR122	MicroRNA 122	RNA Gene		24	GC18P058451	10.9793
HLA-DQB1	Major Histocompatibility Complex, Class II, DQ Beta 1	Protein Coding	P01920	49	GC06M080978	10.768
SERPINE1	Serpin Family E Member 1	Protein Coding	P05121	57	GC07P101127	10.7506
S100A9	S100 Calcium Binding Protein A9	Protein Coding	P06702	50	GC01P153357	10.7426
SELP	Selectin P	Protein Coding	P16109	52	GC01M169558	10.7221
MYD88	MYD88 Innate Immune Signal Transduction Adaptor	Protein Coding	Q99836	56	GC03P038185	10.7006
ADA2	Adenosine Deaminase 2	Protein Coding	Q9NZK5	48	GC22M017262	10.665
EGFR	Epidermal Growth Factor Receptor	Protein Coding	P00533	62	GC07P055019	10.6566
LTA	Lymphotoxin Alpha	Protein Coding	P01374	49	GC06P104096	10.6516
IL1R1	Interleukin 1 Receptor Type 1	Protein Coding	P14778	53	GC02P102136	10.6494
ABCB1	ATP Binding Cassette Subfamily B Member 1	Protein Coding	P08183	58	GC07M087504	10.6482
CHI3L1	Chitinase 3 Like 1	Protein Coding	P36222	51	GC01M203148	10.591
MIR126	MicroRNA 126	RNA Gene		25	GC09P136670	10.5465
MEG3	Maternally Expressed 3	RNA Gene		31	GC14P112719	10.4983
MAPK14	Mitogen-Activated Protein Kinase 14	Protein Coding	Q16539	57	GC06P104232	10.494
TMX2-CTNND1	TMX2-CTNND1 Readthrough (NMD Candidate)	RNA Gene		18	GC11P057712	10.491
NLRP1	NLR Family Pyrin Domain Containing 1	Protein Coding	Q9C000	50	GC17M005499	10.4893
IL33	Interleukin 33	Protein Coding	O95760	45	GC09P008195	10.4634
MIR142	MicroRNA 142	RNA Gene		24	GC17M058331	10.4142
TP53	Tumor Protein P53	Protein Coding	P04637	60	GC17M007661	10.4112
CCL3	C-C Motif Chemokine Ligand 3	Protein Coding	P10147	46	GC17M036088	10.3951
IFNGR1	Interferon Gamma Receptor 1	Protein Coding	P15260	58	GC06M137197	10.3861
HLA-DPB1	Major Histocompatibility Complex, Class II, DP Beta 1	Protein Coding	P04440	52	GC06P104135	10.3638
MIR214	MicroRNA 214	RNA Gene		25	GC01M172234	10.3595
TLR9	Toll Like Receptor 9	Protein Coding	Q9NR96	52	GC03M052595	10.3521
PIK3CG	Phosphatidylinositol-4,5-Bisphosphate 3-Kinase Catalytic Subunit Gamma	Protein Coding	P48736	56	GC07P106865	10.335
CD40LG	CD40 Ligand	Protein Coding	P29965	57	GC0XP136649	10.3194
FLG	Filaggrin	Protein Coding	P20930	49	GC01M156000	10.313
MIR197	MicroRNA 197	RNA Gene		21	GC01P109598	10.3069
PIK3CD	Phosphatidylinositol-4,5-Bisphosphate 3-Kinase Catalytic Subunit Delta	Protein Coding	O00329	60	GC01P009628	10.2587
DEFB4A	Defensin Beta 4A	Protein Coding	O15263	42	GC08P008249	10.2362
IL12RB1	Interleukin 12 Receptor Subunit Beta 1	Protein Coding	P42701	52	GC19M018058	10.2175
PDCD1	Programmed Cell Death 1	Protein Coding	Q15116	54	GC02M241849	10.1984
CARD8	Caspase Recruitment Domain Family Member 8	Protein Coding	Q9Y2G2	46	GC19M079821	10.1882
C4A	Complement C4A (Rodgers Blood Group)	Protein Coding	P0C0L4	50	GC06P104121	10.1819
KNG1	Kininogen 1	Protein Coding	P01042	54	GC03P186717	10.1741
HLA-DQA1	Major Histocompatibility Complex, Class II, DQ Alpha 1	Protein Coding	P01909	49	GC06P104128	10.1628
S100A8	S100 Calcium Binding Protein A8	Protein Coding	P05109	49	GC01M156024	10.0993
IL2RA	Interleukin 2 Receptor Subunit Alpha	Protein Coding	P01589	57	GC10M006010	10.0906
PTX3	Pentraxin 3	Protein Coding	P26022	49	GC03P157436	10.0762
TSLP	Thymic Stromal Lymphopoietin	Protein Coding	Q969D9	45	GC05P111070	10.0675
UBA1	Ubiquitin Like Modifier Activating Enzyme 1	Protein Coding	P22314	56	GC0XP047190	10.0164
SERPINA3	Serpin Family A Member 3	Protein Coding	P01011	50	GC14P094612	10.0066
MIR222	MicroRNA 222	RNA Gene		23	GC0XM045747	9.94501
MIR483	MicroRNA 483	RNA Gene		22	GC11M008045	9.90553
MIR494	MicroRNA 494	RNA Gene		19	GC14P112755	9.8919
F2	Coagulation Factor II, Thrombin	Protein Coding	P00734	57	GC11P046851	9.87854
LOC126862264	CDK7 Strongly-Dependent Group 2 Enhancer GRCh37_chr16:3293322-3294521	Functional Element		4	GC16P049099	9.81789
MIR17	MicroRNA 17	RNA Gene		22	GC13P091350	9.73251
ACE	Angiotensin I Converting Enzyme	Protein Coding	P12821	58	GC17P063477	9.6952
ELF4	E74 Like ETS Transcription Factor 4	Protein Coding	Q99607	48	GC0XM130064	9.6604
ERAP1	Endoplasmic Reticulum Aminopeptidase 1	Protein Coding	Q9NZ08	52	GC05M096760	9.65135
IL10RB	Interleukin 10 Receptor Subunit Beta	Protein Coding	Q08334	52	GC21P033266	9.63086
C3	Complement C3	Protein Coding	P01024	56	GC19M006677	9.61185
ABCD1	ATP Binding Cassette Subfamily D Member 1	Protein Coding	P33897	53	GC0XP153724	9.59764
CXCL2	C-X-C Motif Chemokine Ligand 2	Protein Coding	P19875	46	GC04M074097	9.57862
CIITA	Class II Major Histocompatibility Complex Transactivator	Protein Coding	P33076	51	GC16P046153	9.56557
FCGR2A	Fc Gamma Receptor IIa	Protein Coding	P12318	54	GC01P161505	9.52332
MMP3	Matrix Metallopeptidase 3	Protein Coding	P08254	56	GC11M102835	9.48794
MIR30A	MicroRNA 30a	RNA Gene		22	GC06M071403	9.46564
IFIH1	Interferon Induced With Helicase C Domain 1	Protein Coding	Q9BYX4	54	GC02M162267	9.43686
NLRP12	NLR Family Pyrin Domain Containing 12	Protein Coding	P59046	50	GC19M053793	9.43569
CYBB	Cytochrome B-245 Beta Chain	Protein Coding	P04839	56	GC0XP037780	9.43528
THBD	Thrombomodulin	Protein Coding	P07204	53	GC20M023026	9.41481
IKBKB	Inhibitor Of Nuclear Factor Kappa B Kinase Subunit Beta	Protein Coding	O14920	61	GC08P042271	9.3699
SOCS1	Suppressor Of Cytokine Signaling 1	Protein Coding	O15524	52	GC16M013141	9.36912
HP	Haptoglobin	Protein Coding	P00738	52	GC16P073300	9.3175
PTGS1	Prostaglandin-Endoperoxide Synthase 1	Protein Coding	P23219	53	GC09P122370	9.24588
HFE	Homeostatic Iron Regulator	Protein Coding	Q30201	52	GC06P026087	9.23478
IL12B	Interleukin 12B	Protein Coding	P29460	52	GC05M159314	9.23446
CXCL1	C-X-C Motif Chemokine Ligand 1	Protein Coding	P09341	49	GC04P073869	9.22562
IRGM	Immunity Related GTPase M	Protein Coding	A1A4Y4	42	GC05P150846	9.21513
TREX1	Three Prime Repair Exonuclease 1	Protein Coding	Q9NSU2	48	GC03P051558	9.1644
SELL	Selectin L	Protein Coding	P14151	49	GC01M169690	9.16156
LCN2	Lipocalin 2	Protein Coding	P80188	52	GC09P128149	9.12232
CXCR3	C-X-C Motif Chemokine Receptor 3	Protein Coding	P49682	50	GC0XM071615	9.09921
MIR381	MicroRNA 381	RNA Gene		20	GC14P112743	9.0986
MIR210	MicroRNA 210	RNA Gene		24	GC11M007939	9.0774
NFE2L2	NFE2 Like BZIP Transcription Factor 2	Protein Coding	Q16236	58	GC02M177227	9.02463
IL17F	Interleukin 17F	Protein Coding	Q96PD4	49	GC06M081266	9.02343
XIAP	X-Linked Inhibitor Of Apoptosis	Protein Coding	P98170	58	GC0XP123859	9.00389
MVK	Mevalonate Kinase	Protein Coding	Q03426	54	GC12P109573	8.98347
BTNL2	Butyrophilin Like 2	Protein Coding	Q9UIR0	45	GC06M032393	8.98197
GAS5	Growth Arrest Specific 5	RNA Gene		26	GC01M173947	8.97635
NFKB2	Nuclear Factor Kappa B Subunit 2	Protein Coding	Q00653	59	GC10P102394	8.95156
TNIP1	TNFAIP3 Interacting Protein 1	Protein Coding	Q15025	45	GC05M151029	8.94128
NLRC4	NLR Family CARD Domain Containing 4	Protein Coding	Q9NPP4	50	GC02M032224	8.9381
HLA-A	Major Histocompatibility Complex, Class I, A	Protein Coding	P04439	53	GC06P104057	8.83434
MIR452	MicroRNA 452	RNA Gene		18	GC0XM151959	8.82481
TNFSF11	TNF Superfamily Member 11	Protein Coding	O14788	56	GC13P042562	8.78788
PLA2G7	Phospholipase A2 Group VII	Protein Coding	Q13093	57	GC06M046704	8.77843
TNFSF15	TNF Superfamily Member 15	Protein Coding	O95150	51	GC09M114784	8.7661
LOC126859861	CDK7 Strongly-Dependent Group 2 Enhancer GRCh37_chr6:161158745-161159944	Functional Element		4	GC06P161417	8.76501
RBCK1	RANBP2-Type And C3HC4-Type Zinc Finger Containing 1	Protein Coding	Q9BYM8	48	GC20P000407	8.76027
CD14	CD14 Molecule	Protein Coding	P08571	53	GC05M140631	8.73279
NOD1	Nucleotide Binding Oligomerization Domain Containing 1	Protein Coding	Q9Y239	49	GC07M030424	8.6775
IL6ST	Interleukin 6 Cytokine Family Signal Transducer	Protein Coding	P40189	56	GC05M055935	8.64931
C4B	Complement C4B (Chido Blood Group)	Protein Coding	P0C0L5	49	GC06P032014	8.64193
MIR199A1	MicroRNA 199a-1	RNA Gene		22	GC19M010817	8.6394
MIR23A	MicroRNA 23a	RNA Gene		24	GC19M015531	8.60104
DNASE1	Deoxyribonuclease 1	Protein Coding	P24855	50	GC16P003611	8.57747
IL36RN	Interleukin 36 Receptor Antagonist	Protein Coding	Q9UBH0	49	GC02P125994	8.55575
TTR	Transthyretin	Protein Coding	P02766	55	GC18P031557	8.54176
PPARA	Peroxisome Proliferator Activated Receptor Alpha	Protein Coding	Q07869	51	GC22P046150	8.50801
CD8A	CD8 Subunit Alpha	Protein Coding	P01732	54	GC02M086784	8.45383
MAD1L1	Mitotic Arrest Deficient 1 Like 1	Protein Coding	Q9Y6D9	53	GC07M001815	8.43877
VWF	Von Willebrand Factor	Protein Coding	P04275	54	GC12M006031	8.43768
CCL4	C-C Motif Chemokine Ligand 4	Protein Coding	P13236	46	GC17P036103	8.42246
CSF3	Colony Stimulating Factor 3	Protein Coding	P09919	47	GC17P040015	8.41004
HLA-DPA1	Major Histocompatibility Complex, Class II, DP Alpha 1	Protein Coding	P20036	48	GC06M033064	8.40136
MIR7-3HG	MIR7-3 Host Gene	RNA Gene	Q8N6C7	29	GC19P006171	8.39339
TLR1	Toll Like Receptor 1	Protein Coding	Q15399	54	GC04M038793	8.38685
IL22	Interleukin 22	Protein Coding	Q9GZX6	48	GC12M068248	8.36355
PIK3CA	Phosphatidylinositol-4,5-Bisphosphate 3-Kinase Catalytic Subunit Alpha	Protein Coding	P42336	59	GC03P179148	8.35595
TRAF6	TNF Receptor Associated Factor 6	Protein Coding	Q9Y4K3	53	GC11M036467	8.31092
MBL2	Mannose Binding Lectin 2	Protein Coding	P11226	53	GC10M052760	8.26057
MMP2	Matrix Metallopeptidase 2	Protein Coding	P08253	60	GC16P055390	8.23735
TBX21	T-Box Transcription Factor 21	Protein Coding	Q9UL17	52	GC17P047733	8.22505
IL17RA	Interleukin 17 Receptor A	Protein Coding	Q96F46	53	GC22P051683	8.15934
IL1RAPL2	Interleukin 1 Receptor Accessory Protein Like 2	Protein Coding	Q9NP60	46	GC0XP104566	8.14903
CYBA	Cytochrome B-245 Alpha Chain	Protein Coding	P13498	54	GC16M088643	8.14672
LACC1	Laccase Domain Containing 1	Protein Coding	Q8IV20	44	GC13P043879	8.12058
TNFRSF1B	TNF Receptor Superfamily Member 1B	Protein Coding	P20333	56	GC01P012401	8.1182
LMNA	Lamin A/C	Protein Coding	P02545	57	GC01P156082	8.10252
IL4R	Interleukin 4 Receptor	Protein Coding	P24394	54	GC16P046806	8.09412
CYBC1	Cytochrome B-245 Chaperone 1	Protein Coding	Q9BQA9	41	GC17M082443	8.03244
NCF4	Neutrophil Cytosolic Factor 4	Protein Coding	Q15080	54	GC22P036860	7.99101
ANXA1	Annexin A1	Protein Coding	P04083	53	GC09P073151	7.99043
TMEM67	Transmembrane Protein 67	Protein Coding	Q5HYA8	47	GC08P093754	7.95091
MIR486-1	MicroRNA 486-1	RNA Gene		21	GC08M041660	7.90444
CDKN2B-AS1	CDKN2B Antisense RNA 1	RNA Gene		26	GC09P021994	7.89509
FCGR2B	Fc Gamma Receptor IIb	Protein Coding	P31994	55	GC01P161976	7.8814
TGFB2	Transforming Growth Factor Beta 2	Protein Coding	P61812	58	GC01P218345	7.87153
MIR132	MicroRNA 132	RNA Gene		24	GC17M002049	7.84699
XIST	X Inactive Specific Transcript	RNA Gene		26	GC0XM073820	7.83439
IRAK3	Interleukin 1 Receptor Associated Kinase 3	Protein Coding	Q9Y616	53	GC12P066376	7.79986
IL2RB	Interleukin 2 Receptor Subunit Beta	Protein Coding	P14784	57	GC22M068173	7.7981
CD28	CD28 Molecule	Protein Coding	P10747	54	GC02P203706	7.79769
NCF1	Neutrophil Cytosolic Factor 1	Protein Coding	P14598	53	GC07P079604	7.79363
TLR5	Toll Like Receptor 5	Protein Coding	O60602	53	GC01M223109	7.77838
COL7A1	Collagen Type VII Alpha 1 Chain	Protein Coding	Q02388	50	GC03M048564	7.77286
LINC-ROR	Long Intergenic Non-Protein Coding RNA, Regulator Of Reprogramming	RNA Gene		19	GC18M057054	7.73438
FPR2	Formyl Peptide Receptor 2	Protein Coding	P25090	52	GC19P051752	7.72998
LTF	Lactotransferrin	Protein Coding	P02788	52	GC03M046435	7.72302
F3	Coagulation Factor III, Tissue Factor	Protein Coding	P13726	52	GC01M094703	7.70684
FCGR3B	Fc Gamma Receptor IIIb	Protein Coding	O75015	50	GC01M161623	7.69124
CD40	CD40 Molecule	Protein Coding	P25942	57	GC20P046118	7.66813
F2RL1	F2R Like Trypsin Receptor 1	Protein Coding	P55085	50	GC05P076818	7.66188
DNASE1L3	Deoxyribonuclease 1 Like 3	Protein Coding	Q13609	49	GC03M058192	7.64857
TIMP1	TIMP Metallopeptidase Inhibitor 1	Protein Coding	P01033	52	GC0XP047922	7.64269
TLR6	Toll Like Receptor 6	Protein Coding	Q9Y2C9	52	GC04M038828	7.63919
IL6R	Interleukin 6 Receptor	Protein Coding	P08887	57	GC01P154405	7.58217
CXCL12	C-X-C Motif Chemokine Ligand 12	Protein Coding	P48061	52	GC10M044370	7.58207
IFNB1	Interferon Beta 1	Protein Coding	P01574	49	GC09M021077	7.57816
MST1	Macrophage Stimulating 1	Protein Coding	P26927	53	GC03M049683	7.55906
MUC1	Mucin 1, Cell Surface Associated	Protein Coding	P15941	55	GC01M155185	7.53667
CD163	CD163 Molecule	Protein Coding	Q86VB7	51	GC12M008547	7.52833
MIR320A	MicroRNA 320a	RNA Gene		24	GC08M022288	7.52639
CTSG	Cathepsin G	Protein Coding	P08311	52	GC14M024573	7.52388
MIRLET7C	MicroRNA Let-7c	RNA Gene		25	GC21P016559	7.5171
IL15	Interleukin 15	Protein Coding	P40933	49	GC04P141636	7.49181
ICOSLG	Inducible T Cell Costimulator Ligand	Protein Coding	O75144	48	GC21M044222	7.45469
CASP8	Caspase 8	Protein Coding	Q14790	59	GC02P201233	7.44723
NEAT1	Nuclear Paraspeckle Assembly Transcript 1	RNA Gene		28	GC11P072900	7.43392
FERMT1	FERM Domain Containing Kindlin 1	Protein Coding	Q9BQL6	50	GC20M006074	7.42184
SERPINC1	Serpin Family C Member 1	Protein Coding	P01008	57	GC01M174774	7.40215
MTOR	Mechanistic Target Of Rapamycin Kinase	Protein Coding	P42345	62	GC01M011106	7.4015
PWAR1	Prader Willi/Angelman Region RNA 1	RNA Gene		17	GC15P025135	7.40104
MUC5B	Mucin 5B, Oligomeric Mucus/Gel-Forming	Protein Coding	Q9HC84	49	GC11P002911	7.39522
CCR3	C-C Motif Chemokine Receptor 3	Protein Coding	P51677	52	GC03P051148	7.35078
MIR195	MicroRNA 195	RNA Gene		22	GC17M013477	7.34293
SRC	SRC Proto-Oncogene, Non-Receptor Tyrosine Kinase	Protein Coding	P12931	58	GC20P037344	7.32794
TLR8	Toll Like Receptor 8	Protein Coding	Q9NR97	55	GC0XP012924	7.31859
CASP3	Caspase 3	Protein Coding	P42574	56	GC04M184627	7.30525
SPINK1	Serine Peptidase Inhibitor Kazal Type 1	Protein Coding	P00995	48	GC05M147825	7.30081
NR1H4	Nuclear Receptor Subfamily 1 Group H Member 4	Protein Coding	Q96RI1	54	GC12P100473	7.29025
MIR133B	MicroRNA 133b	RNA Gene		24	GC06P052148	7.28492
PLA2G2A	Phospholipase A2 Group IIA	Protein Coding	P14555	53	GC01M019975	7.28331
CTNNB1	Catenin Beta 1	Protein Coding	P35222	60	GC03P041194	7.28315
MIR451A	MicroRNA 451a	RNA Gene		20	GC17M028861	7.2803
CXCL9	C-X-C Motif Chemokine Ligand 9	Protein Coding	Q07325	45	GC04M076001	7.25838
EPX	Eosinophil Peroxidase	Protein Coding	P11678	50	GC17P058192	7.21747
IGHE	Immunoglobulin Heavy Constant Epsilon	Protein Coding	P01854	36	GC14M115495	7.19167
SLPI	Secretory Leukocyte Peptidase Inhibitor	Protein Coding	P03973	47	GC20M045252	7.17035
MIR324	MicroRNA 324	RNA Gene		23	GC17M007223	7.16742
IL21	Interleukin 21	Protein Coding	Q9HBE4	51	GC04M122612	7.15931
CXCR2	C-X-C Motif Chemokine Receptor 2	Protein Coding	P25025	58	GC02P218125	7.15117
NR3C1	Nuclear Receptor Subfamily 3 Group C Member 1	Protein Coding	P04150	56	GC05M143277	7.14118
ADRB2	Adrenoceptor Beta 2	Protein Coding	P07550	55	GC05P148825	7.13415
NAMPT	Nicotinamide Phosphoribosyltransferase	Protein Coding	P43490	54	GC07M106248	7.11891
CALCA	Calcitonin Related Polypeptide Alpha	Protein Coding	P06881	49	GC11M014966	7.10115
IL21R	Interleukin 21 Receptor	Protein Coding	Q9HBE5	50	GC16P046809	7.09517
CD79A	CD79a Molecule	Protein Coding	P11912	54	GC19P041877	7.08103
RNF31	Ring Finger Protein 31	Protein Coding	Q96EP0	48	GC14P024146	7.07236
CCR7	C-C Motif Chemokine Receptor 7	Protein Coding	P32248	51	GC17M060791	7.07009
TNNT2	Troponin T2, Cardiac Type	Protein Coding	P45379	54	GC01M201359	7.06543
COX5A	Cytochrome C Oxidase Subunit 5A	Protein Coding	P20674	50	GC15M074919	7.06366
MIR20A	MicroRNA 20a	RNA Gene		22	GC13P091621	7.06314
VDR	Vitamin D Receptor	Protein Coding	P11473	57	GC12M047841	7.05756
ABCB11	ATP Binding Cassette Subfamily B Member 11	Protein Coding	O95342	53	GC02M168922	7.0527
NCF2	Neutrophil Cytosolic Factor 2	Protein Coding	P19878	54	GC01M184754	7.0299
PSMB8	Proteasome 20S Subunit Beta 8	Protein Coding	P28062	57	GC06M032840	7.02034
IRF1	Interferon Regulatory Factor 1	Protein Coding	P10914	53	GC05M132440	7.01077
PVT1	Pvt1 Oncogene	RNA Gene		29	GC08P127908	7.00902
TNFRSF11B	TNF Receptor Superfamily Member 11b	Protein Coding	O00300	54	GC08M118923	7.00469
IL9	Interleukin 9	Protein Coding	P15248	49	GC05M135891	6.99221
WAS	WASP Actin Nucleation Promoting Factor	Protein Coding	P42768	54	GC0XP048676	6.98826
GPT	Glutamic--Pyruvic Transaminase	Protein Coding	P24298	48	GC08P144502	6.97564
SLC22A4	Solute Carrier Family 22 Member 4	Protein Coding	Q9H015	52	GC05P132294	6.96975
BDNF	Brain Derived Neurotrophic Factor	Protein Coding	P23560	56	GC11M027654	6.96338
ADAR	Adenosine Deaminase RNA Specific	Protein Coding	P55265	52	GC01M156147	6.96332
MIR199B	MicroRNA 199b	RNA Gene		22	GC09M128244	6.96038
CD274	CD274 Molecule	Protein Coding	Q9NZQ7	52	GC09P005450	6.95647
HAMP	Hepcidin Antimicrobial Peptide	Protein Coding	P81172	50	GC19P083146	6.95391
GZMB	Granzyme B	Protein Coding	P10144	54	GC14M024630	6.93871
F5	Coagulation Factor V	Protein Coding	P12259	54	GC01M169511	6.93781
SCGB1A1	Secretoglobin Family 1A Member 1	Protein Coding	P11684	48	GC11P062405	6.93762
TAC1	Tachykinin Precursor 1	Protein Coding	P20366	47	GC07P097734	6.93363
MIR22	MicroRNA 22	RNA Gene		24	GC17M001713	6.923
PRKCQ	Protein Kinase C Theta	Protein Coding	Q04759	55	GC10M006703	6.92005
MIR30D	MicroRNA 30d	RNA Gene		21	GC08M134804	6.91463
CX3CR1	C-X3-C Motif Chemokine Receptor 1	Protein Coding	P49238	49	GC03M039279	6.88621
ENG	Endoglin	Protein Coding	P17813	55	GC09M127815	6.87032
KLRC4	Killer Cell Lectin Like Receptor C4	Protein Coding	O43908	44	GC12M024905	6.86719
NOS3	Nitric Oxide Synthase 3	Protein Coding	P29474	56	GC07P152342	6.86059
PLCG2	Phospholipase C Gamma 2	Protein Coding	P16885	58	GC16P081773	6.85474
EDN1	Endothelin 1	Protein Coding	P05305	56	GC06P012236	6.8427
APOA1	Apolipoprotein A1	Protein Coding	P02647	57	GC11M116835	6.83268
MIR296	MicroRNA 296	RNA Gene		20	GC20M058817	6.82698
MIR200C	MicroRNA 200c	RNA Gene		25	GC12P028324	6.80123
LPL	Lipoprotein Lipase	Protein Coding	P06858	56	GC08P019901	6.7963
MMP8	Matrix Metallopeptidase 8	Protein Coding	P22894	54	GC11M109975	6.79072
TNFSF4	TNF Superfamily Member 4	Protein Coding	P23510	48	GC01M173183	6.78919
PLAT	Plasminogen Activator, Tissue Type	Protein Coding	P00750	56	GC08M042174	6.78463
HSPD1	Heat Shock Protein Family D (Hsp60) Member 1	Protein Coding	P10809	56	GC02M197486	6.77492
HIF1A	Hypoxia Inducible Factor 1 Subunit Alpha	Protein Coding	Q16665	55	GC14P061695	6.77386
MIRLET7B	MicroRNA Let-7b	RNA Gene		23	GC22P052689	6.76748
MAPK1	Mitogen-Activated Protein Kinase 1	Protein Coding	P28482	60	GC22M021759	6.7529
CR2	Complement C3d Receptor 2	Protein Coding	P20023	53	GC01P207454	6.73601
MUC5AC	Mucin 5AC, Oligomeric Mucus/Gel-Forming	Protein Coding	P98088	45	GC11P002909	6.73477
ADAM17	ADAM Metallopeptidase Domain 17	Protein Coding	P78536	57	GC02M009488	6.72985
IL7	Interleukin 7	Protein Coding	P13232	50	GC08M078689	6.7175
SLC37A4	Solute Carrier Family 37 Member 4	Protein Coding	O43826	49	GC11M119394	6.7132
TF	Transferrin	Protein Coding	P02787	57	GC03P136239	6.67837
PYCARD	PYD And CARD Domain Containing	Protein Coding	Q9ULZ3	49	GC16M031201	6.64338
CASR	Calcium Sensing Receptor	Protein Coding	P41180	58	GC03P122183	6.637
IFNA1	Interferon Alpha 1	Protein Coding	P01562	46	GC09P021647	6.63655
CXCR4	C-X-C Motif Chemokine Receptor 4	Protein Coding	P61073	59	GC02M136114	6.62303
S100A12	S100 Calcium Binding Protein A12	Protein Coding	P80511	44	GC01M153373	6.60985
MIR140	MicroRNA 140	RNA Gene		26	GC16P069934	6.60675
SAMHD1	SAM And HD Domain Containing Deoxynucleoside Triphosphate Triphosphohydrolase 1	Protein Coding	Q9Y3Z3	50	GC20M036890	6.59436
MIRLET7E	MicroRNA Let-7e	RNA Gene		22	GC19P083772	6.59035
CHUK	Component Of Inhibitor Of Nuclear Factor Kappa B Kinase Complex	Protein Coding	O15111	57	GC10M100296	6.55487
ACKR2	Atypical Chemokine Receptor 2	Protein Coding	O00590	46	GC03P042804	6.55447
LTB4R	Leukotriene B4 Receptor	Protein Coding	Q15722	50	GC14P024311	6.55401
INAVA	Innate Immunity Activator	Protein Coding	Q3KP66	41	GC01P200892	6.5461
C5	Complement C5	Protein Coding	P01031	54	GC09M120933	6.54076
NR1H2	Nuclear Receptor Subfamily 1 Group H Member 2	Protein Coding	P55055	53	GC19P050329	6.52985
PRF1	Perforin 1	Protein Coding	P14222	53	GC10M070597	6.52864
PRKCD	Protein Kinase C Delta	Protein Coding	Q05655	58	GC03P053156	6.51909
ATG16L1	Autophagy Related 16 Like 1	Protein Coding	Q676U5	49	GC02P233267	6.51715
MIR125B1	MicroRNA 125b-1	RNA Gene		24	GC11M122100	6.479
MIR27A	MicroRNA 27a	RNA Gene		25	GC19M015530	6.47505
IRF3	Interferon Regulatory Factor 3	Protein Coding	Q14653	51	GC19M049659	6.47472
RBP4	Retinol Binding Protein 4	Protein Coding	P02753	52	GC10M093591	6.46726
TAB2	TGF-Beta Activated Kinase 1 (MAP3K7) Binding Protein 2	Protein Coding	Q9NYJ8	56	GC06P149218	6.45706
TNNI3	Troponin I3, Cardiac Type	Protein Coding	P19429	55	GC19M055151	6.45317
JUN	Jun Proto-Oncogene, AP-1 Transcription Factor Subunit	Protein Coding	P05412	56	GC01M058780	6.44583
IL6-AS1	IL6 Antisense RNA 1	RNA Gene		18	GC07M022764	6.44263
MIR346	MicroRNA 346	RNA Gene		22	GC10M086264	6.43826
IRAK4	Interleukin 1 Receptor Associated Kinase 4	Protein Coding	Q9NWZ3	56	GC12P043758	6.43615
ETS1	ETS Proto-Oncogene 1, Transcription Factor	Protein Coding	P14921	54	GC11M128458	6.43203
LOC126859963	BRD4-Independent Group 4 Enhancer GRCh37_chr7:22766269-22767468	Functional Element		4	GC07P022726	6.40529
FGF10	Fibroblast Growth Factor 10	Protein Coding	O15520	53	GC05M044500	6.40251
ITGA4	Integrin Subunit Alpha 4	Protein Coding	P13612	55	GC02P181456	6.39952
JAK2	Janus Kinase 2	Protein Coding	O60674	60	GC09P004985	6.39835
BPI	Bactericidal Permeability Increasing Protein	Protein Coding	P17213	48	GC20P038304	6.39642
CX3CL1	C-X3-C Motif Chemokine Ligand 1	Protein Coding	P78423	50	GC16P057372	6.37578
UBE2L3	Ubiquitin Conjugating Enzyme E2 L3	Protein Coding	P68036	52	GC22P021549	6.36634
RARRES2	Retinoic Acid Receptor Responder 2	Protein Coding	Q99969	46	GC07M150333	6.34256
SFTPC	Surfactant Protein C	Protein Coding	P11686	48	GC08P022156	6.33907
CDH1	Cadherin 1	Protein Coding	P12830	56	GC16P068737	6.33267
ARPC1B	Actin Related Protein 2/3 Complex Subunit 1B	Protein Coding	O15143	50	GC07P099374	6.32603
PTGDR2	Prostaglandin D2 Receptor 2	Protein Coding	Q9Y5Y4	50	GC11M060850	6.32112
AIRE	Autoimmune Regulator	Protein Coding	O43918	50	GC21P044285	6.31706
SELPLG	Selectin P Ligand	Protein Coding	Q14242	50	GC12M108621	6.29623
REL	REL Proto-Oncogene, NF-KB Subunit	Protein Coding	Q04864	53	GC02P060881	6.28862
IL12A-AS1	IL12A Antisense RNA 1	RNA Gene		20	GC03M159913	6.27536
LAMC2	Laminin Subunit Gamma 2	Protein Coding	Q13753	54	GC01P183186	6.26768
PRSS1	Serine Protease 1	Protein Coding	P07477	52	GC07P152152	6.26366
PON1	Paraoxonase 1	Protein Coding	P27169	54	GC07M095297	6.26337
ACE2	Angiotensin Converting Enzyme 2	Protein Coding	Q9BYF1	56	GC0XM015494	6.26318
LOC126863253	CDK7 Strongly-Dependent Group 2 Enhancer GRCh37_chrX:47057593-47058792	Functional Element		3	GC0XP047946	6.24953
LBP	Lipopolysaccharide Binding Protein	Protein Coding	P18428	50	GC20P038346	6.24241
TYK2	Tyrosine Kinase 2	Protein Coding	P29597	60	GC19M010350	6.23913
SFTPD	Surfactant Protein D	Protein Coding	P35247	50	GC10M079937	6.23521
PDE4A	Phosphodiesterase 4A	Protein Coding	P27815	51	GC19P010416	6.22829
TBK1	TANK Binding Kinase 1	Protein Coding	Q9UHD2	56	GC12P064451	6.22693
C5AR1	Complement C5a Receptor 1	Protein Coding	P21730	52	GC19P047290	6.22557
SEMA4D	Semaphorin 4D	Protein Coding	Q92854	54	GC09M089360	6.22448
TREM1	Triggering Receptor Expressed On Myeloid Cells 1	Protein Coding	Q9NP99	49	GC06M041267	6.22064
SOCS3	Suppressor Of Cytokine Signaling 3	Protein Coding	O14543	50	GC17M078356	6.2205
TNFSF12	TNF Superfamily Member 12	Protein Coding	O43508	45	GC17P013018	6.21991
CD44	CD44 Molecule (Indian Blood Group)	Protein Coding	P16070	55	GC11P035139	6.21348
DSP	Desmoplakin	Protein Coding	P15924	57	GC06P007541	6.20946
SMAD3	SMAD Family Member 3	Protein Coding	P84022	60	GC15P067063	6.19322
IL23A	Interleukin 23 Subunit Alpha	Protein Coding	Q9NPF7	45	GC12P058135	6.1832
LGALS3	Galectin 3	Protein Coding	P17931	52	GC14P055124	6.17539
BCL2	BCL2 Apoptosis Regulator	Protein Coding	P10415	58	GC18M063123	6.17136
UBAC2	UBA Domain Containing 2	Protein Coding	Q8NBM4	44	GC13P099200	6.15624
ADA	Adenosine Deaminase	Protein Coding	P00813	58	GC20M044620	6.14067
GNE	Glucosamine (UDP-N-Acetyl)-2-Epimerase/N-Acetylmannosamine Kinase	Protein Coding	Q9Y223	49	GC09M036214	6.11842
FRG2C	FSHD Region Gene 2 Family Member C	Protein Coding	A6NGY1	30	GC03P075664	6.11222
TNFAIP6	TNF Alpha Induced Protein 6	Protein Coding	P98066	47	GC02P151357	6.1051
CSF1	Colony Stimulating Factor 1	Protein Coding	P09603	51	GC01P109911	6.09391
MIR99A	MicroRNA 99a	RNA Gene		24	GC21P016539	6.07877
CCL20	C-C Motif Chemokine Ligand 20	Protein Coding	P78556	49	GC02P227846	6.0759
IGF1	Insulin Like Growth Factor 1	Protein Coding	P05019	55	GC12M102395	6.07293
ENSG00000266919	Hsa-Mir-423	Uncategorized		7	GC17M059945	6.06656
MMP13	Matrix Metallopeptidase 13	Protein Coding	P45452	57	GC11M102942	6.06628
IL1RL1	Interleukin 1 Receptor Like 1	Protein Coding	Q01638	48	GC02P102294	6.06376
TRA-TGC7-1	TRNA-Ala (Anticodon TGC) 7-1	RNA Gene		10	GC06M080743	6.04732
TRA-TGC5-1	TRNA-Ala (Anticodon TGC) 5-1	RNA Gene		9	GC06M028817	6.04732
REG3A	Regenerating Family Member 3 Alpha	Protein Coding	Q06141	44	GC02M079157	6.04517
CD19	CD19 Molecule	Protein Coding	P15391	58	GC16P046954	6.04493
MIR15B	MicroRNA 15b	RNA Gene		22	GC03P160404	6.01936
FADD	Fas Associated Via Death Domain	Protein Coding	Q13158	53	GC11P070203	6.01933
SLC9A3	Solute Carrier Family 9 Member A3	Protein Coding	P48764	55	GC05M000472	6.01034
SIRT1	Sirtuin 1	Protein Coding	Q96EB6	56	GC10P067884	6.00287
ITGB4	Integrin Subunit Beta 4	Protein Coding	P16144	56	GC17P075721	5.97925
ITGAL	Integrin Subunit Alpha L	Protein Coding	P20701	53	GC16P030472	5.97716
GPR35	G Protein-Coupled Receptor 35	Protein Coding	Q9HC97	49	GC02P240605	5.97463
CD80	CD80 Molecule	Protein Coding	P33681	50	GC03M119524	5.96638
MECP2	Methyl-CpG Binding Protein 2	Protein Coding	P51608	53	GC0XM154021	5.96622
MIR145	MicroRNA 145	RNA Gene		26	GC05P149430	5.96433
MAPK8	Mitogen-Activated Protein Kinase 8	Protein Coding	P45983	56	GC10P048306	5.95955
CAPN5	Calpain 5	Protein Coding	O15484	49	GC11P077066	5.95504
ALPK1	Alpha Kinase 1	Protein Coding	Q96QP1	46	GC04P112285	5.9446
ALOX15	Arachidonate 15-Lipoxygenase	Protein Coding	P16050	52	GC17M004630	5.92613
TRPV1	Transient Receptor Potential Cation Channel Subfamily V Member 1	Protein Coding	Q8NER1	54	GC17M003565	5.91999
CGAS	Cyclic GMP-AMP Synthase	Protein Coding	Q8N884	41	GC06M081486	5.91668
POLA1	DNA Polymerase Alpha 1, Catalytic Subunit	Protein Coding	P09884	54	GC0XP024693	5.91198
CASP10	Caspase 10	Protein Coding	Q92851	55	GC02P201182	5.90734
TGFBR2	Transforming Growth Factor Beta Receptor 2	Protein Coding	P37173	59	GC03P030623	5.90681
AP3B1	Adaptor Related Protein Complex 3 Subunit Beta 1	Protein Coding	O00203	52	GC05M078000	5.90008
CAT	Catalase	Protein Coding	P04040	58	GC11P034460	5.89515
MIR127	MicroRNA 127	RNA Gene		24	GC14P112022	5.89246
SAA4	Serum Amyloid A4, Constitutive	Protein Coding	P35542	44	GC11M018234	5.88961
TCF4	Transcription Factor 4	Protein Coding	P15884	54	GC18M055222	5.88894
SPINK5	Serine Peptidase Inhibitor Kazal Type 5	Protein Coding	Q9NQ38	48	GC05P148025	5.88487
LIN54	Lin-54 DREAM MuvB Core Complex Component	Protein Coding	Q6MZP7	45	GC04M082909	5.87182
ZNF354A	Zinc Finger Protein 354A	Protein Coding	O60765	45	GC05M178711	5.87182
USP50	Ubiquitin Specific Peptidase 50	Protein Coding	Q70EL3	38	GC15M050493	5.87182
SERPINB1	Serpin Family B Member 1	Protein Coding	P30740	47	GC06M003433	5.85787
TERC	Telomerase RNA Component	RNA Gene		31	GC03M169765	5.8498
MIR130B	MicroRNA 130b	RNA Gene		22	GC22P055405	5.84975
SOD1	Superoxide Dismutase 1	Protein Coding	P00441	60	GC21P031659	5.84729
COMP	Cartilage Oligomeric Matrix Protein	Protein Coding	P49747	53	GC19M018783	5.84676
CXCR1	C-X-C Motif Chemokine Receptor 1	Protein Coding	P25024	50	GC02M218162	5.83764
UMOD	Uromodulin	Protein Coding	P07911	49	GC16M020344	5.83555
TGFBR1	Transforming Growth Factor Beta Receptor 1	Protein Coding	P36897	61	GC09P099104	5.81966
COL17A1	Collagen Type XVII Alpha 1 Chain	Protein Coding	Q9UMD9	51	GC10M104031	5.81809
BMP6	Bone Morphogenetic Protein 6	Protein Coding	P22004	52	GC06P007726	5.81081
HAVCR2	Hepatitis A Virus Cellular Receptor 2	Protein Coding	Q8TDQ0	52	GC05M157063	5.80807
FOS	Fos Proto-Oncogene, AP-1 Transcription Factor Subunit	Protein Coding	P01100	58	GC14P075278	5.80264
LRBA	LPS Responsive Beige-Like Anchor Protein	Protein Coding	P50851	48	GC04M150264	5.80152
CCR2	C-C Motif Chemokine Receptor 2	Protein Coding	P41597	51	GC03P051152	5.79416
CD36	CD36 Molecule	Protein Coding	P16671	56	GC07P080369	5.78299
EGF	Epidermal Growth Factor	Protein Coding	P01133	58	GC04P109912	5.78195
LAMA3	Laminin Subunit Alpha 3	Protein Coding	Q16787	52	GC18P023689	5.77978
MIR335	MicroRNA 335	RNA Gene		22	GC07P130496	5.76493
IKZF1	IKAROS Family Zinc Finger 1	Protein Coding	Q13422	56	GC07P050303	5.75837
ANGPT2	Angiopoietin 2	Protein Coding	O15123	56	GC08M006499	5.75527
HLA-G	Major Histocompatibility Complex, Class I, G	Protein Coding	P17693	50	GC06P104048	5.74797
THBS1	Thrombospondin 1	Protein Coding	P07996	52	GC15P039581	5.74747
MMEL1	Membrane Metalloendopeptidase Like 1	Protein Coding	Q495T6	45	GC01M002590	5.71689
HOTAIR	HOX Transcript Antisense RNA	RNA Gene		27	GC12M053962	5.70964
GHRL	Ghrelin And Obestatin Prepropeptide	Protein Coding	Q9UBU3	48	GC03M010285	5.67621
CCL13	C-C Motif Chemokine Ligand 13	Protein Coding	Q99616	43	GC17P034356	5.6698
SH2D1A	SH2 Domain Containing 1A	Protein Coding	O60880	53	GC0XP124227	5.6672
ZFAS1	ZNFX1 Antisense RNA 1	RNA Gene		23	GC20P049276	5.65546
CAMP	Cathelicidin Antimicrobial Peptide	Protein Coding	P49913	46	GC03P051545	5.64458
MIR493HG	MIR493 Cluster Host Gene	RNA Gene		14	GC14P112754	5.64204
ENSG00000276919		RNA Gene		10	GC14P112169	5.64204
MIR185	MicroRNA 185	RNA Gene		25	GC22P051788	5.63011
CARD11	Caspase Recruitment Domain Family Member 11	Protein Coding	Q9BXL7	54	GC07M002906	5.62908
GATA3	GATA Binding Protein 3	Protein Coding	P23771	56	GC10P008045	5.62543
LPIN2	Lipin 2	Protein Coding	Q92539	49	GC18M003458	5.61732
PSMB4	Proteasome 20S Subunit Beta 4	Protein Coding	P28070	52	GC01P151399	5.61211
HPS1	HPS1 Biogenesis Of Lysosomal Organelles Complex 3 Subunit 1	Protein Coding	Q92902	48	GC10M098410	5.6071
SOD2	Superoxide Dismutase 2	Protein Coding	P04179	54	GC06M159669	5.59894
CXCL5	C-X-C Motif Chemokine Ligand 5	Protein Coding	P42830	46	GC04M073995	5.59744
GGT1	Gamma-Glutamyltransferase 1	Protein Coding	P19440	56	GC22P024583	5.58622
TEK	TEK Receptor Tyrosine Kinase	Protein Coding	Q02763	58	GC09P027109	5.58487
TGM2	Transglutaminase 2	Protein Coding	P21980	54	GC20M038127	5.57771
TOM1	Target Of Myb1 Membrane Trafficking Protein	Protein Coding	O60784	49	GC22P035299	5.56797
PTEN	Phosphatase And Tensin Homolog	Protein Coding	P60484	58	GC10P098516	5.56308
MIR615	MicroRNA 615	RNA Gene		22	GC12P054033	5.55223
GPHN	Gephyrin	Protein Coding	Q9NQX3	55	GC14P066507	5.55101
MIR93	MicroRNA 93	RNA Gene		24	GC07M103953	5.54069
GUCY2C	Guanylate Cyclase 2C	Protein Coding	P25092	53	GC12M014612	5.54032
RNASEH2B	Ribonuclease H2 Subunit B	Protein Coding	Q5TBB1	44	GC13P050909	5.5349
HPGD	15-Hydroxyprostaglandin Dehydrogenase	Protein Coding	P15428	53	GC04M174490	5.53286
P2RX7	Purinergic Receptor P2X 7	Protein Coding	Q99572	53	GC12P128227	5.51906
ELN	Elastin	Protein Coding	P15502	50	GC07P074027	5.50853
MIR148A	MicroRNA 148a	RNA Gene		22	GC07M025950	5.50453
MIR345	MicroRNA 345	RNA Gene		22	GC14P100307	5.5012
CCL7	C-C Motif Chemokine Ligand 7	Protein Coding	P80098	49	GC17P034270	5.49632
ATRIP	ATR Interacting Protein	Protein Coding	Q8WXE1	49	GC03P051553	5.49156
ATRIP-TREX1	ATRIP-TREX1 Readthrough	RNA Gene		9	GC03P051554	5.49156
LAMB3	Laminin Subunit Beta 3	Protein Coding	Q13751	53	GC01M209614	5.48146
RIPK2	Receptor Interacting Serine/Threonine Kinase 2	Protein Coding	O43353	53	GC08P089852	5.48022
CSTB	Cystatin B	Protein Coding	P04080	53	GC21M043772	5.45958
GRN	Granulin Precursor	Protein Coding	P28799	54	GC17P044345	5.45365
CD55	CD55 Molecule (Cromer Blood Group)	Protein Coding	P08174	56	GC01P207321	5.45111
AZU1	Azurocidin 1	Protein Coding	P20160	45	GC19P000825	5.44143
CCR4	C-C Motif Chemokine Receptor 4	Protein Coding	P51679	52	GC03P032951	5.44018
CREBBP	CREB Binding Protein	Protein Coding	Q92793	61	GC16M010660	5.43828
TERT	Telomerase Reverse Transcriptase	Protein Coding	O14746	58	GC05M001253	5.43707
COL1A1	Collagen Type I Alpha 1 Chain	Protein Coding	P02452	56	GC17M061318	5.43695
TNFAIP8L2	TNF Alpha Induced Protein 8 Like 2	Protein Coding	Q6P589	38	GC01P151156	5.43581
IDO1	Indoleamine 2,3-Dioxygenase 1	Protein Coding	P14902	53	GC08P039891	5.42673
ZEB1	Zinc Finger E-Box Binding Homeobox 1	Protein Coding	P37275	56	GC10P031318	5.4238
CTRC	Chymotrypsin C	Protein Coding	Q99895	52	GC01P015438	5.40518
GAPDH	Glyceraldehyde-3-Phosphate Dehydrogenase	Protein Coding	P04406	57	GC12P028185	5.39996
MBTPS2	Membrane Bound Transcription Factor Peptidase, Site 2	Protein Coding	O43462	49	GC0XP021839	5.39732
SNHG5	Small Nucleolar RNA Host Gene 5	RNA Gene		24	GC06M085650	5.39445
KRAS	KRAS Proto-Oncogene, GTPase	Protein Coding	P01116	60	GC12M025583	5.38738
SPEN	Spen Family Transcriptional Repressor	Protein Coding	Q96T58	48	GC01P015962	5.38333
BACH2	BTB Domain And CNC Homolog 2	Protein Coding	Q9BYV9	50	GC06M089926	5.38073
TTN	Titin	Protein Coding	Q8WZ42	54	GC02M178525	5.37937
NPPB	Natriuretic Peptide B	Protein Coding	P16860	50	GC01M011858	5.3768
IFNG-AS1	IFNG Antisense RNA 1	RNA Gene		21	GC12P067989	5.36633
MAP3K7	Mitogen-Activated Protein Kinase Kinase Kinase 7	Protein Coding	O43318	58	GC06M090513	5.33799
FN1	Fibronectin 1	Protein Coding	P02751	57	GC02M215360	5.33634
B2M	Beta-2-Microglobulin	Protein Coding	P61769	56	GC15P044711	5.33494
IL16	Interleukin 16	Protein Coding	Q14005	47	GC15P081159	5.32917
NGF	Nerve Growth Factor	Protein Coding	P01138	58	GC01M115285	5.32766
ESR1	Estrogen Receptor 1	Protein Coding	P03372	61	GC06P151656	5.3238
MTHFR	Methylenetetrahydrofolate Reductase	Protein Coding	P42898	54	GC01M011785	5.32202
FGFR2	Fibroblast Growth Factor Receptor 2	Protein Coding	P21802	62	GC10M121478	5.31843
POMC	Proopiomelanocortin	Protein Coding	P01189	54	GC02M025160	5.31578
EPCAM	Epithelial Cell Adhesion Molecule	Protein Coding	P16422	55	GC02P047345	5.29992
MIR769	MicroRNA 769	RNA Gene		18	GC19P046018	5.29097
CD86	CD86 Molecule	Protein Coding	P42081	51	GC03P122055	5.27143
APOH	Apolipoprotein H	Protein Coding	P02749	50	GC17M066212	5.27134
TGFB3	Transforming Growth Factor Beta 3	Protein Coding	P10600	54	GC14M075958	5.26699
MIR328	MicroRNA 328	RNA Gene		22	GC16M067203	5.25847
MIR184	MicroRNA 184	RNA Gene		25	GC15P079209	5.23496
GSK3B	Glycogen Synthase Kinase 3 Beta	Protein Coding	P49841	57	GC03M119821	5.23118
RNASEH2A	Ribonuclease H2 Subunit A	Protein Coding	O75792	50	GC19P082662	5.22972
CAV1	Caveolin 1	Protein Coding	Q03135	55	GC07P116524	5.22971
FGF2	Fibroblast Growth Factor 2	Protein Coding	P09038	52	GC04P122826	5.22695
IFNAR2	Interferon Alpha And Beta Receptor Subunit 2	Protein Coding	P48551	56	GC21P033229	5.21675
RIGI	RNA Sensor RIG-I	Protein Coding	O95786	54	GC09M032480	5.20957
MIR92B	MicroRNA 92b	RNA Gene		21	GC01P155195	5.20869
UCN	Urocortin	Protein Coding	P55089	42	GC02M027308	5.20649
TTC7A	Tetratricopeptide Repeat Domain 7A	Protein Coding	Q9ULT0	45	GC02P046906	5.20025
PTPRC	Protein Tyrosine Phosphatase Receptor Type C	Protein Coding	P08575	59	GC01P198607	5.19948
PI4KA	Phosphatidylinositol 4-Kinase Alpha	Protein Coding	P42356	55	GC22M020707	5.19732
EPO	Erythropoietin	Protein Coding	P01588	49	GC07P100720	5.19277
CYLD	CYLD Lysine 63 Deubiquitinase	Protein Coding	Q9NQC7	54	GC16P050742	5.18874
NPM1	Nucleophosmin 1	Protein Coding	P06748	57	GC05P171387	5.18429
F13A1	Coagulation Factor XIII A Chain	Protein Coding	P00488	54	GC06M006144	5.17488
C1S	Complement C1s	Protein Coding	P09871	54	GC12P028328	5.17411
FPR1	Formyl Peptide Receptor 1	Protein Coding	P21462	53	GC19M051745	5.17317
MIR125B2	MicroRNA 125b-2	RNA Gene		24	GC21P016590	5.17152
HSPA4	Heat Shock Protein Family A (Hsp70) Member 4	Protein Coding	P34932	49	GC05P133062	5.15292
BDKRB1	Bradykinin Receptor B1	Protein Coding	P46663	49	GC14P096313	5.14837
MIR198	MicroRNA 198	RNA Gene		17	GC03M120395	5.13112
CLEC7A	C-Type Lectin Domain Containing 7A	Protein Coding	Q9BXN2	53	GC12M024902	5.12949
H2AC18	H2A Clustered Histone 18	Protein Coding	Q6FI13	36	GC01M155818	5.12846
DPP4	Dipeptidyl Peptidase 4	Protein Coding	P27487	56	GC02M161992	5.09952
C1R	Complement C1r	Protein Coding	P00736	53	GC12M008503	5.09934
IL3	Interleukin 3	Protein Coding	P08700	52	GC05P132060	5.09784
MIR663A	MicroRNA 663a	RNA Gene		17	GC20M026208	5.09459
BLK	BLK Proto-Oncogene, Src Family Tyrosine Kinase	Protein Coding	P51451	56	GC08P011486	5.08971
MIR409	MicroRNA 409	RNA Gene		21	GC14P112746	5.08777
EMSLR	E2F1 MRNA Stabilizing LncRNA	RNA Gene		16	GC07P102243	5.08119
FCGR1A	Fc Gamma Receptor Ia	Protein Coding	P12314	48	GC01P154210	5.06914
AP4B1-AS1	AP4B1 Antisense RNA 1	RNA Gene		17	GC01P113816	5.04688
MIR151A	MicroRNA 151a	RNA Gene		22	GC08M140839	5.04663
DEFB1	Defensin Beta 1	Protein Coding	P60022	45	GC08M006870	5.0455
SIRT6	Sirtuin 6	Protein Coding	Q8N6T7	52	GC19M004174	5.04211
TICAM1	TIR Domain Containing Adaptor Molecule 1	Protein Coding	Q8IUC6	49	GC19M004815	5.04159
TPO	Thyroid Peroxidase	Protein Coding	P07202	55	GC02P001374	5.04063
MIR199A2	MicroRNA 199a-2	RNA Gene		24	GC01M172235	5.03071
CD69	CD69 Molecule	Protein Coding	Q07108	49	GC12M024897	5.01094
CYLD-AS1	CYLD Antisense RNA 1	RNA Gene		16	GC16M050736	5.00911
CCL17	C-C Motif Chemokine Ligand 17	Protein Coding	Q92583	46	GC16P057439	5.00835
TFRC	Transferrin Receptor	Protein Coding	P02786	57	GC03M196144	5.00643
SLC11A1	Solute Carrier Family 11 Member 1	Protein Coding	P49279	53	GC02P218382	5.00283
SMAD2	SMAD Family Member 2	Protein Coding	Q15796	59	GC18M047809	4.99662
MIAT	Myocardial Infarction Associated Transcript	RNA Gene		27	GC22P026646	4.97761
MIR10B	MicroRNA 10b	RNA Gene		25	GC02P176150	4.9747
ARG1	Arginase 1	Protein Coding	P05089	56	GC06P131473	4.9719
NR1H3	Nuclear Receptor Subfamily 1 Group H Member 3	Protein Coding	Q13133	53	GC11P047248	4.97185
CD244	CD244 Molecule	Protein Coding	Q9BZW8	50	GC01M160830	4.96327
CFH	Complement Factor H	Protein Coding	P08603	54	GC01P196621	4.95892
BGLAP	Bone Gamma-Carboxyglutamate Protein	Protein Coding	P02818	46	GC01P156242	4.95197
GJB2	Gap Junction Protein Beta 2	Protein Coding	P29033	52	GC13M020187	4.95056
RET	Ret Proto-Oncogene	Protein Coding	P07949	61	GC10P043402	4.92346
GDF15	Growth Differentiation Factor 15	Protein Coding	Q99988	49	GC19P082847	4.92155
CXCL13	C-X-C Motif Chemokine Ligand 13	Protein Coding	O43927	47	GC04P077511	4.91368
GSTM1	Glutathione S-Transferase Mu 1	Protein Coding	P09488	49	GC01P109687	4.90622
PADI4	Peptidyl Arginine Deiminase 4	Protein Coding	Q9UM07	51	GC01P017308	4.90518
LCK	LCK Proto-Oncogene, Src Family Tyrosine Kinase	Protein Coding	P06239	59	GC01P032251	4.90495
LRP1	LDL Receptor Related Protein 1	Protein Coding	Q07954	54	GC12P057128	4.90326
KL	Klotho	Protein Coding	Q9UEF7	54	GC13P033016	4.89331
MIR134	MicroRNA 134	RNA Gene		21	GC14P112725	4.8923
TG	Thyroglobulin	Protein Coding	P01266	51	GC08P132866	4.89215
RNASEH2C	Ribonuclease H2 Subunit C	Protein Coding	Q8TDP1	45	GC11M065714	4.87887
FLNA	Filamin A	Protein Coding	P21333	55	GC0XM154348	4.87152
AP1S3	Adaptor Related Protein Complex 1 Subunit Sigma 3	Protein Coding	Q96PC3	46	GC02M223667	4.86404
SREBF1	Sterol Regulatory Element Binding Transcription Factor 1	Protein Coding	P36956	55	GC17M017810	4.86103
MIR326	MicroRNA 326	RNA Gene		24	GC11M075335	4.85856
MIR500A	MicroRNA 500a	RNA Gene		18	GC0XP050008	4.85289
MIR637	MicroRNA 637	RNA Gene		18	GC19M003961	4.85289
PPP2R5D	Protein Phosphatase 2 Regulatory Subunit B'Delta	Protein Coding	Q14738	53	GC06P104299	4.8496
MMP12	Matrix Metallopeptidase 12	Protein Coding	P39900	52	GC11M102862	4.84128
CCL22	C-C Motif Chemokine Ligand 22	Protein Coding	O00626	44	GC16P057364	4.83573
FBN1	Fibrillin 1	Protein Coding	P35555	54	GC15M048408	4.83379
ENSG00000277577		RNA Gene		6	GC0XM073831	4.83033
APP	Amyloid Beta Precursor Protein	Protein Coding	P05067	58	GC21M025880	4.83014
MYH7	Myosin Heavy Chain 7	Protein Coding	P12883	53	GC14M023412	4.82875
TSHR	Thyroid Stimulating Hormone Receptor	Protein Coding	P16473	54	GC14P080954	4.8236
WIPF1	WAS/WASL Interacting Protein Family Member 1	Protein Coding	O43516	49	GC02M174559	4.82018
GDNF	Glial Cell Derived Neurotrophic Factor	Protein Coding	P39905	56	GC05M037812	4.81504
RASGRP1	RAS Guanyl Releasing Protein 1	Protein Coding	O95267	54	GC15M038488	4.81183
CMKLR1	Chemerin Chemokine-Like Receptor 1	Protein Coding	Q99788	47	GC12M108288	4.80749
WG	Wegener Granulomatosis	Genetic Locus		3	GC06U900715	4.80516
CARD14	Caspase Recruitment Domain Family Member 14	Protein Coding	Q9BXL6	49	GC17P083035	4.80458
HSPA5	Heat Shock Protein Family A (Hsp70) Member 5	Protein Coding	P11021	56	GC09M125234	4.80412
ITGA6	Integrin Subunit Alpha 6	Protein Coding	P23229	57	GC02P172427	4.79783
PGM3	Phosphoglucomutase 3	Protein Coding	O95394	50	GC06M083178	4.78595
ORM1	Orosomucoid 1	Protein Coding	P02763	48	GC09P114323	4.7743
CTSB	Cathepsin B	Protein Coding	P07858	58	GC08M011842	4.76703
ATP6V1A	ATPase H+ Transporting V1 Subunit A	Protein Coding	P38606	52	GC03P113747	4.76076
BRAF	B-Raf Proto-Oncogene, Serine/Threonine Kinase	Protein Coding	P15056	61	GC07M140751	4.75823
MIR612	MicroRNA 612	RNA Gene		20	GC11P072905	4.75706
KRT18	Keratin 18	Protein Coding	P05783	57	GC12P052948	4.75633
HNF1A-AS1	HNF1A Antisense RNA 1	RNA Gene		22	GC12M122829	4.75248
PWAR4	Prader Willi/Angelman Region RNA 4	RNA Gene		12	GC15P025211	4.75051
TP63	Tumor Protein P63	Protein Coding	Q9H3D4	53	GC03P189598	4.75023
NLRP2	NLR Family Pyrin Domain Containing 2	Protein Coding	Q9NX02	49	GC19P054953	4.74725
MIR130A	MicroRNA 130a	RNA Gene		24	GC11P057641	4.74308
ACP5	Acid Phosphatase 5, Tartrate Resistant	Protein Coding	P13686	53	GC19M011574	4.74236
XDH	Xanthine Dehydrogenase	Protein Coding	P47989	54	GC02M031334	4.73737
TACR1	Tachykinin Receptor 1	Protein Coding	P25103	50	GC02M075359	4.73649
SFTPB	Surfactant Protein B	Protein Coding	P07988	51	GC02M085657	4.73535
BCL2L1	BCL2 Like 1	Protein Coding	Q07817	54	GC20M031664	4.73464
PTPN2	Protein Tyrosine Phosphatase Non-Receptor Type 2	Protein Coding	P17706	53	GC18M030182	4.73377
BANK1	B Cell Scaffold Protein With Ankyrin Repeats 1	Protein Coding	Q8NDB2	43	GC04P101411	4.72989
CLC	Charcot-Leyden Crystal Galectin	Protein Coding	Q05315	46	GC19M079550	4.72943
F2R	Coagulation Factor II Thrombin Receptor	Protein Coding	P25116	53	GC05P076716	4.72833
BTK	Bruton Tyrosine Kinase	Protein Coding	Q06187	61	GC0XM101349	4.72825
MIR518B	MicroRNA 518b	RNA Gene		20	GC19P083874	4.72331
PLEC	Plectin	Protein Coding	Q15149	50	GC08M146041	4.71544
PRSS2	Serine Protease 2	Protein Coding	P07478	45	GC07P152169	4.70096
TRIM21	Tripartite Motif Containing 21	Protein Coding	P19474	50	GC11M004384	4.68903
OSM	Oncostatin M	Protein Coding	P13725	50	GC22M030262	4.67981
IL11	Interleukin 11	Protein Coding	P20809	47	GC19M055364	4.67539
CYP19A1	Cytochrome P450 Family 19 Subfamily A Member 1	Protein Coding	P11511	56	GC15M051208	4.67334
HGF	Hepatocyte Growth Factor	Protein Coding	P14210	58	GC07M081699	4.67318
GUSB	Glucuronidase Beta	Protein Coding	P08236	54	GC07M065960	4.67028
SLC39A4	Solute Carrier Family 39 Member 4	Protein Coding	Q6P5W5	49	GC08M144409	4.66634
POU2AF1	POU Class 2 Homeobox Associating Factor 1	Protein Coding	Q16633	44	GC11M111352	4.66577
MYOC	Myocilin	Protein Coding	Q99972	49	GC01M171604	4.65813
IL7R	Interleukin 7 Receptor	Protein Coding	P16871	53	GC05P035852	4.64997
CFTR-AS1	CFTR Antisense RNA 1	RNA Gene		15	GC07M117542	4.64477
SCARNA5	Small Cajal Body-Specific RNA 5	RNA Gene		22	GC02P233275	4.64342
ZC3H12A	Zinc Finger CCCH-Type Containing 12A	Protein Coding	Q5D1E8	45	GC01P037474	4.63955
ALG1	ALG1 Chitobiosyldiphosphodolichol Beta-Mannosyltransferase	Protein Coding	Q9BT22	52	GC16P005033	4.63948
EDNRA	Endothelin Receptor Type A	Protein Coding	P25101	56	GC04P147480	4.63678
ANXA5	Annexin A5	Protein Coding	P08758	53	GC04M121667	4.63595
CEBPB	CCAAT Enhancer Binding Protein Beta	Protein Coding	P17676	50	GC20P050190	4.63298
MIR361	MicroRNA 361	RNA Gene		19	GC0XM085903	4.6237
UNC13D	Unc-13 Homolog D	Protein Coding	Q70J99	51	GC17M075827	4.61977
TRB	T Cell Receptor Beta Locus	Protein Coding	P0DSE2	24	GC07P153238	4.61685
PARP1	Poly(ADP-Ribose) Polymerase 1	Protein Coding	P09874	57	GC01M226360	4.60946
HSD3B7	Hydroxy-Delta-5-Steroid Dehydrogenase, 3 Beta- And Steroid Delta-Isomerase 7	Protein Coding	Q9H2F3	47	GC16P030985	4.60733
CCK	Cholecystokinin	Protein Coding	P06307	48	GC03M042274	4.60657
CCN2	Cellular Communication Network Factor 2	Protein Coding	P29279	53	GC06M131948	4.60582
FCN3	Ficolin 3	Protein Coding	O75636	50	GC01M029397	4.6044
PROCR	Protein C Receptor	Protein Coding	Q9UNN8	48	GC20P035171	4.60148
STXBP2	Syntaxin Binding Protein 2	Protein Coding	Q15833	52	GC19P008072	4.59717
TIMP2	TIMP Metallopeptidase Inhibitor 2	Protein Coding	P16035	48	GC17M078852	4.5914
PTGER4	Prostaglandin E Receptor 4	Protein Coding	P35408	53	GC05P040679	4.58563
SIGLEC5	Sialic Acid Binding Ig Like Lectin 5	Protein Coding	O15389	46	GC19M080009	4.58292
CXCL11	C-X-C Motif Chemokine Ligand 11	Protein Coding	O14625	47	GC04M076033	4.58263
STX11	Syntaxin 11	Protein Coding	O75558	48	GC06P144215	4.58124
PTGDR	Prostaglandin D2 Receptor	Protein Coding	Q13258	53	GC14P052267	4.57706
NR1I2	Nuclear Receptor Subfamily 1 Group I Member 2	Protein Coding	O75469	50	GC03P119780	4.57517
THRIL	TNF And HNRNPL Related Immunoregulatory Long Non-Coding RNA	RNA Gene		16	GC12M125025	4.56869
SHARPIN	SHANK Associated RH Domain Interactor	Protein Coding	Q9H0F6	45	GC08M144098	4.5681
MIR29A	MicroRNA 29a	RNA Gene		24	GC07M130876	4.56653
AGTR1	Angiotensin II Receptor Type 1	Protein Coding	P30556	58	GC03P148697	4.56417
LTA4H	Leukotriene A4 Hydrolase	Protein Coding	P09960	53	GC12M096000	4.55932
CCL24	C-C Motif Chemokine Ligand 24	Protein Coding	O00175	44	GC07M077881	4.55919
MS4A2	Membrane Spanning 4-Domains A2	Protein Coding	Q01362	48	GC11P060088	4.55831
FGF23	Fibroblast Growth Factor 23	Protein Coding	Q9GZV9	52	GC12M004368	4.55501
MIR9-1	MicroRNA 9-1	RNA Gene		23	GC01M156420	4.55264
MIR629	MicroRNA 629	RNA Gene		20	GC15M070079	4.55114
COL2A1	Collagen Type II Alpha 1 Chain	Protein Coding	P02458	57	GC12M047972	4.54834
CRH	Corticotropin Releasing Hormone	Protein Coding	P06850	50	GC08M066176	4.54108
COL3A1	Collagen Type III Alpha 1 Chain	Protein Coding	P02461	54	GC02P188974	4.53077
UNC80	Unc-80 Homolog, NALCN Channel Complex Subunit	Protein Coding	Q8N2C7	42	GC02P209771	4.52035
LOC121725110	Sharpr-MPRA Regulatory Region 8902	Functional Element		4	GC02P209872	4.52035
LOC126859827	BRD4-Independent Group 4 Enhancer GRCh37_chr6:149699707-149700906	Functional Element		4	GC06P149378	4.52035
HPSE	Heparanase	Protein Coding	Q9Y251	51	GC04M083292	4.51699
AIM2	Absent In Melanoma 2	Protein Coding	O14862	48	GC01M159062	4.51292
GJB6	Gap Junction Protein Beta 6	Protein Coding	O95452	49	GC13M020221	4.51195
PIK3R1	Phosphoinositide-3-Kinase Regulatory Subunit 1	Protein Coding	P27986	58	GC05P068215	4.51051
NLRP6	NLR Family Pyrin Domain Containing 6	Protein Coding	P59044	45	GC11P000278	4.50744
NCAM1	Neural Cell Adhesion Molecule 1	Protein Coding	P13591	55	GC11P112961	4.50395
MIR638	MicroRNA 638	RNA Gene		20	GC19P011112	4.5025
SNHG29	Small Nucleolar RNA Host Gene 29	RNA Gene		28	GC17P074991	4.5024
PLAUR	Plasminogen Activator, Urokinase Receptor	Protein Coding	Q03405	52	GC19M043646	4.49759
LOC106029312	Williams-Beuren Syndrome Medial Block B Recombination Region	Functional Element		4	GC07P074733	4.48985
BAG3	BAG Cochaperone 3	Protein Coding	O95817	49	GC10P119651	4.4784
AR	Androgen Receptor	Protein Coding	P10275	58	GC0XP067544	4.46661
MIR203A	MicroRNA 203a	RNA Gene		24	GC14P112094	4.46456
MIR31	MicroRNA 31	RNA Gene		22	GC09M021951	4.46134
MUC2	Mucin 2, Oligomeric Mucus/Gel-Forming	Protein Coding	Q02817	44	GC11P001074	4.46113
CEBPE	CCAAT Enhancer Binding Protein Epsilon	Protein Coding	Q15744	49	GC14M023117	4.46067
IGHG1	Immunoglobulin Heavy Constant Gamma 1 (G1m Marker)	Protein Coding	P01857	40	GC14M105736	4.45553
NCF4-AS1	NCF4 Antisense RNA 1	RNA Gene		17	GC22M068167	4.45553
ERBB2	Erb-B2 Receptor Tyrosine Kinase 2	Protein Coding	P04626	62	GC17P039687	4.44846
BACE1-AS	BACE1 Antisense RNA	RNA Gene		16	GC11P117378	4.44568
CCL8	C-C Motif Chemokine Ligand 8	Protein Coding	P80075	45	GC17P034319	4.44325
MOG	Myelin Oligodendrocyte Glycoprotein	Protein Coding	Q16653	52	GC06P104040	4.44145
RMRP	RNA Component Of Mitochondrial RNA Processing Endoribonuclease	RNA Gene		26	GC09M035655	4.43732
MBP	Myelin Basic Protein	Protein Coding	P02686	51	GC18M076978	4.43167
IL36G	Interleukin 36 Gamma	Protein Coding	Q9NZH8	45	GC02P112973	4.43164
MIR497	MicroRNA 497	RNA Gene		22	GC17M013478	4.42486
IL32	Interleukin 32	Protein Coding	P24001	45	GC16P045978	4.414
CD68	CD68 Molecule	Protein Coding	P34810	46	GC17P007579	4.41377
SAA2	Serum Amyloid A2	Protein Coding	P0DJI9	42	GC11M018238	4.4072
SFTPA1	Surfactant Protein A1	Protein Coding	Q8IWL2	51	GC10P100785	4.40504
FOCAD	Focadhesin	Protein Coding	Q5VW36	41	GC09P020732	4.39887
MIR602	MicroRNA 602	RNA Gene		14	GC09P137838	4.39612
RELN	Reelin	Protein Coding	P78509	51	GC07M103471	4.3912
MIR181A1	MicroRNA 181a-1	RNA Gene		21	GC01M198860	4.3903
PF4	Platelet Factor 4	Protein Coding	P02776	46	GC04M073980	4.38623
MALT1	MALT1 Paracaspase	Protein Coding	Q9UDY8	54	GC18P058671	4.38558
PECAM1	Platelet And Endothelial Cell Adhesion Molecule 1	Protein Coding	P16284	48	GC17M064319	4.38355
DOCK8	Dedicator Of Cytokinesis 8	Protein Coding	Q8NF50	52	GC09P000215	4.38214
MIR608	MicroRNA 608	RNA Gene		21	GC10P100974	4.37959
TNPO3	Transportin 3	Protein Coding	Q9Y5L0	49	GC07M128954	4.3633
SPIB	Spi-B Transcription Factor	Protein Coding	Q01892	45	GC19P050418	4.3633
VIP	Vasoactive Intestinal Peptide	Protein Coding	P01282	51	GC06P152750	4.35804
MIR215	MicroRNA 215	RNA Gene		22	GC01M220117	4.34754
NOX1	NADPH Oxidase 1	Protein Coding	Q9Y5S8	49	GC0XM100843	4.34502
ITPKC	Inositol-Trisphosphate 3-Kinase C	Protein Coding	Q96DU7	49	GC19P083307	4.34387
STAT6	Signal Transducer And Activator Of Transcription 6	Protein Coding	P42226	57	GC12M057095	4.34251
ADGRE5	Adhesion G Protein-Coupled Receptor E5	Protein Coding	P48960	50	GC19P082732	4.34087
BRCA2	BRCA2 DNA Repair Associated	Protein Coding	P51587	54	GC13P032315	4.33775
CASP4	Caspase 4	Protein Coding	P49662	53	GC11M104942	4.33112
EPRS1	Glutamyl-Prolyl-TRNA Synthetase 1	Protein Coding	P07814	50	GC01M219969	4.3291
CXCL3	C-X-C Motif Chemokine Ligand 3	Protein Coding	P19876	45	GC04M074036	4.32373
MGST1	Microsomal Glutathione S-Transferase 1	Protein Coding	P10620	49	GC12P016347	4.32273
SCNN1B	Sodium Channel Epithelial 1 Subunit Beta	Protein Coding	P51168	55	GC16P023278	4.32255
ADAMTS5	ADAM Metallopeptidase With Thrombospondin Type 1 Motif 5	Protein Coding	Q9UNA0	51	GC21M026918	4.32128
RAC1	Rac Family Small GTPase 1	Protein Coding	P63000	56	GC07P006378	4.32047
PDGFRA	Platelet Derived Growth Factor Receptor Alpha	Protein Coding	P16234	60	GC04P054229	4.31946
PXK	PX Domain Containing Serine/Threonine Kinase Like	Protein Coding	Q7Z7A4	45	GC03P058333	4.31455
KCNQ1OT1	KCNQ1 Opposite Strand/Antisense Transcript 1	RNA Gene		30	GC11M008063	4.31145
APC	APC Regulator Of WNT Signaling Pathway	Protein Coding	P25054	56	GC05P112707	4.30786
CASP6	Caspase 6	Protein Coding	P55212	54	GC04M109688	4.29861
MIR657	MicroRNA 657	RNA Gene		17	GC17M081125	4.29238
DNASE2	Deoxyribonuclease 2, Lysosomal	Protein Coding	O00115	48	GC19M012875	4.28968
AHR	Aryl Hydrocarbon Receptor	Protein Coding	P35869	53	GC07P016916	4.28647
LOC111674472	DNase I Hypersensitive Sites In Introns 16 And 17a Of CFTR	Functional Element		4	GC07P117607	4.28237
PTGES	Prostaglandin E Synthase	Protein Coding	O14684	48	GC09M129738	4.27862
MIR212	MicroRNA 212	RNA Gene		23	GC17M002050	4.27265
PTGER2	Prostaglandin E Receptor 2	Protein Coding	P43116	54	GC14P052314	4.2683
RDH12	Retinol Dehydrogenase 12	Protein Coding	Q96NR8	52	GC14P067701	4.26312
HBB	Hemoglobin Subunit Beta	Protein Coding	P68871	52	GC11M008309	4.25893
MIR622	MicroRNA 622	RNA Gene		16	GC13P090231	4.25749
APOB	Apolipoprotein B	Protein Coding	P04114	53	GC02M020956	4.23157
CST3	Cystatin C	Protein Coding	P01034	50	GC20M023781	4.23103
GSTP1	Glutathione S-Transferase Pi 1	Protein Coding	P09211	57	GC11P067583	4.22506
TRPA1	Transient Receptor Potential Cation Channel Subfamily A Member 1	Protein Coding	O75762	54	GC08M072019	4.22496
AXL	AXL Receptor Tyrosine Kinase	Protein Coding	P30530	58	GC19P041219	4.21985
MIR128-2	MicroRNA 128-2	RNA Gene		23	GC03P035754	4.21959
BMP2	Bone Morphogenetic Protein 2	Protein Coding	P12643	53	GC20P006767	4.21841
UROD	Uroporphyrinogen Decarboxylase	Protein Coding	P06132	53	GC01P045621	4.20094
TCIRG1	T Cell Immune Regulator 1, ATPase H+ Transporting V0 Subunit A3	Protein Coding	Q13488	52	GC11P073101	4.19893
APOL1	Apolipoprotein L1	Protein Coding	O14791	51	GC22P036253	4.19849
IL25	Interleukin 25	Protein Coding	Q9H293	45	GC14P038449	4.19826
MIR484	MicroRNA 484	RNA Gene		22	GC16P046278	4.19624
MIR575	MicroRNA 575	RNA Gene		18	GC04M082753	4.19624
CPA1	Carboxypeptidase A1	Protein Coding	P15085	51	GC07P130380	4.18982
PLAU	Plasminogen Activator, Urokinase	Protein Coding	P00749	58	GC10P073909	4.18962
MIR29B1	MicroRNA 29b-1	RNA Gene		24	GC07M130877	4.18916
GJA1	Gap Junction Protein Alpha 1	Protein Coding	P17302	57	GC06P121436	4.1873
ATP12A	ATPase H+/K+ Transporting Non-Gastric Alpha2 Subunit	Protein Coding	P54707	48	GC13P024680	4.1859
IFNA2	Interferon Alpha 2	Protein Coding	P01563	50	GC09M021384	4.18511
TNFSF13B	TNF Superfamily Member 13b	Protein Coding	Q9Y275	52	GC13P108251	4.1844
MIR143	MicroRNA 143	RNA Gene		26	GC05P149417	4.18174
MIR192	MicroRNA 192	RNA Gene		24	GC11M064891	4.18065
IL18R1	Interleukin 18 Receptor 1	Protein Coding	Q13478	50	GC02P102311	4.17905
MIR642A	MicroRNA 642a	RNA Gene		19	GC19P045674	4.17826
MIR99B	MicroRNA 99b	RNA Gene		22	GC19P051692	4.17631
FKBP5	FKBP Prolyl Isomerase 5	Protein Coding	Q13451	55	GC06M081054	4.17364
TRAF3	TNF Receptor Associated Factor 3	Protein Coding	Q13114	54	GC14P112076	4.17227
MME	Membrane Metalloendopeptidase	Protein Coding	P08473	57	GC03P155024	4.16872
CREB1	CAMP Responsive Element Binding Protein 1	Protein Coding	P16220	57	GC02P207529	4.16793
TUG1	Taurine Up-Regulated 1	Protein Coding	A0A6I8PU40	26	GC22P030969	4.1639
SPN	Sialophorin	Protein Coding	P16150	46	GC16P029662	4.15843
MIR208A	MicroRNA 208a	RNA Gene		22	GC14M023388	4.15838
MIR654	MicroRNA 654	RNA Gene		21	GC14P112761	4.15838
CD209	CD209 Molecule	Protein Coding	Q9NNX6	50	GC19M007739	4.15744
MIR24-1	MicroRNA 24-1	RNA Gene		21	GC09P095086	4.15381
MIR299	MicroRNA 299	RNA Gene		20	GC14P112728	4.1515
MUC16	Mucin 16, Cell Surface Associated	Protein Coding	Q8WXI7	44	GC19M008848	4.1456
CD59	CD59 Molecule (CD59 Blood Group)	Protein Coding	P13987	53	GC11M033704	4.14409
FLT1	Fms Related Receptor Tyrosine Kinase 1	Protein Coding	P17948	58	GC13M028300	4.14035
MIR658	MicroRNA 658	RNA Gene		17	GC22M068997	4.13581
EPHX1	Epoxide Hydrolase 1	Protein Coding	P07099	52	GC01P225810	4.13566
ENO1	Enolase 1	Protein Coding	P06733	54	GC01M008861	4.13358
F13B	Coagulation Factor XIII B Chain	Protein Coding	P05160	48	GC01M197008	4.13352
ENSG00000275307		RNA Gene		8	GC22P052209	4.13076
ENSG00000276965		RNA Gene		8	GC22P052208	4.13076
NFKBIL1	NFKB Inhibitor Like 1	Protein Coding	Q9UBC1	42	GC06P104095	4.1261
FCGR3A	Fc Gamma Receptor IIIa	Protein Coding	P08637	53	GC01M161541	4.12168
CCL26	C-C Motif Chemokine Ligand 26	Protein Coding	Q9Y258	45	GC07M075769	4.12082
ABCA3	ATP Binding Cassette Subfamily A Member 3	Protein Coding	Q99758	55	GC16M002275	4.11887
MIR98	MicroRNA 98	RNA Gene		21	GC0XM053666	4.1173
ADM	Adrenomedullin	Protein Coding	P35318	52	GC11P010304	4.11515
CCL27	C-C Motif Chemokine Ligand 27	Protein Coding	Q9Y4X3	42	GC09M034662	4.11128
PRKCA	Protein Kinase C Alpha	Protein Coding	P17252	57	GC17P066302	4.1101
ACAN	Aggrecan	Protein Coding	P16112	53	GC15P133188	4.10966
JAZF1	JAZF Zinc Finger 1	Protein Coding	Q86VZ6	45	GC07M027830	4.10903
PI3	Peptidase Inhibitor 3	Protein Coding	P19957	44	GC20P045174	4.10579
FGFR3	Fibroblast Growth Factor Receptor 3	Protein Coding	P22607	62	GC04P001900	4.1053
TINCR	TINCR Ubiquitin Domain Containing	Protein Coding	A0A2R8Y7D0	29	GC19M005558	4.10184
RNU7-1	RNA, U7 Small Nuclear 1	RNA Gene		19	GC12P028327	4.09879
CRYAA	Crystallin Alpha A	Protein Coding	P02489	52	GC21P043169	4.08837
MIR519D	MicroRNA 519d	RNA Gene		20	GC19P053713	4.0876
ALOX5AP	Arachidonate 5-Lipoxygenase Activating Protein	Protein Coding	P20292	51	GC13P030713	4.08431
ZAP70	Zeta Chain Of T Cell Receptor Associated Protein Kinase 70	Protein Coding	P43403	58	GC02P097817	4.08292
MIR379	MicroRNA 379	RNA Gene		20	GC14P112741	4.08062
MIR601	MicroRNA 601	RNA Gene		19	GC09M123402	4.07414
MIR662	MicroRNA 662	RNA Gene		18	GC16P021380	4.07414
MIR325	MicroRNA 325	RNA Gene		16	GC0XM077005	4.07414
AMACR	Alpha-Methylacyl-CoA Racemase	Protein Coding	Q9UHK6	52	GC05M033986	4.071
PSMB9	Proteasome 20S Subunit Beta 9	Protein Coding	P28065	53	GC06P104131	4.06949
PAPPA	Pappalysin 1	Protein Coding	Q13219	49	GC09P120941	4.05546
P4HA2	Prolyl 4-Hydroxylase Subunit Alpha 2	Protein Coding	O15460	52	GC05M132193	4.05228
IL19	Interleukin 19	Protein Coding	Q9UHD0	46	GC01P206770	4.04523
SIGIRR	Single Ig And TIR Domain Containing	Protein Coding	Q6IA17	47	GC11M007925	4.02703
TXN	Thioredoxin	Protein Coding	P10599	52	GC09M110243	4.02228
LOC111674475	CFTR Intron 11 Enhancer	Functional Element		4	GC07P117587	4.01633
SST	Somatostatin	Protein Coding	P61278	47	GC03M187668	4.01147
JAK3	Janus Kinase 3	Protein Coding	P52333	58	GC19M017824	4.0111
SLX1A-SULT1A3	SLX1A-SULT1A3 Readthrough (NMD Candidate)	RNA Gene		16	GC16P047733	4.01042
HOTTIP	HOXA Distal Transcript Antisense RNA	RNA Gene		25	GC07P027198	3.99338
SLC17A5	Solute Carrier Family 17 Member 5	Protein Coding	Q9NRA2	51	GC06M073593	3.99164
ICOS	Inducible T Cell Costimulator	Protein Coding	Q9Y6W8	51	GC02P203937	3.99041
KIAA0319L	KIAA0319 Like	Protein Coding	Q8IZA0	44	GC01M035393	3.98991
MIR433	MicroRNA 433	RNA Gene		24	GC14P112020	3.98991
MIR557	MicroRNA 557	RNA Gene		18	GC01P168375	3.98991
MIR611	MicroRNA 611	RNA Gene		18	GC11M061792	3.98991
MIR583	MicroRNA 583	RNA Gene		17	GC05P096079	3.98991
MIR596	MicroRNA 596	RNA Gene		17	GC08P001817	3.98991
MIR600	MicroRNA 600	RNA Gene		17	GC09M123111	3.98991
LOC126860303	CDK7 Strongly-Dependent Group 2 Enhancer GRCh37_chr8:11407118-11408317	Functional Element		4	GC08P011549	3.98991
PIGA	Phosphatidylinositol Glycan Anchor Biosynthesis Class A	Protein Coding	P37287	50	GC0XM015319	3.98218
SLC39A8	Solute Carrier Family 39 Member 8	Protein Coding	Q9C0K1	51	GC04M102252	3.98109
TNFRSF25	TNF Receptor Superfamily Member 25	Protein Coding	Q93038	49	GC01M006460	3.981
ANGPT1	Angiopoietin 1	Protein Coding	Q15389	53	GC08M107246	3.97738
CHEK2	Checkpoint Kinase 2	Protein Coding	O96017	61	GC22M028687	3.97674
AMBP	Alpha-1-Microglobulin/Bikunin Precursor	Protein Coding	P02760	50	GC09M114060	3.97637
COL5A1	Collagen Type V Alpha 1 Chain	Protein Coding	P20908	54	GC09P134641	3.97307
PPARD	Peroxisome Proliferator Activated Receptor Delta	Protein Coding	Q03181	52	GC06P104219	3.9724
IL27	Interleukin 27	Protein Coding	Q8NEV9	44	GC16M040643	3.96264
CCL18	C-C Motif Chemokine Ligand 18	Protein Coding	P55774	42	GC17P036064	3.95637
MIR16-1	MicroRNA 16-1	RNA Gene		22	GC13M050048	3.95297
MT-TP	Mitochondrially Encoded TRNA-Pro (CCN)	RNA Gene		12	GCMTM015957	3.94992
EDNRB	Endothelin Receptor Type B	Protein Coding	P24530	57	GC13M077895	3.94401
MIR501	MicroRNA 501	RNA Gene		19	GC0XP052215	3.94026
CHKB-CPT1B	CHKB-CPT1B Readthrough (NMD Candidate)	RNA Gene		20	GC22M050568	3.93494
MTUS2	Microtubule Associated Scaffold Protein 2	Protein Coding	Q5JR59	41	GC13P028820	3.93492
GCG	Glucagon	Protein Coding	P01275	48	GC02M162142	3.93167
CHIT1	Chitinase 1	Protein Coding	Q13231	50	GC01M203213	3.92908
CD47	CD47 Molecule	Protein Coding	Q08722	51	GC03M108043	3.9284
DCDC2	Doublecortin Domain Containing 2	Protein Coding	Q9UHG0	46	GC06M024171	3.92814
HFE-AS1	HFE Antisense RNA 1	RNA Gene		11	GC06M026085	3.92314
BANCR	BRAF-Activated Non-Protein Coding RNA	RNA Gene		17	GC09M069296	3.92229
IL5RA	Interleukin 5 Receptor Subunit Alpha	Protein Coding	Q01344	52	GC03M003066	3.92217
IGFBP3	Insulin Like Growth Factor Binding Protein 3	Protein Coding	P17936	53	GC07M045912	3.9176
KRT16	Keratin 16	Protein Coding	P08779	49	GC17M041609	3.91681
HDAC2	Histone Deacetylase 2	Protein Coding	Q92769	59	GC06M113933	3.91508
MIR96	MicroRNA 96	RNA Gene		23	GC07M129774	3.91271
DANCR	Differentiation Antagonizing Non-Protein Coding RNA	RNA Gene	P0C864	26	GC04P052712	3.91244
ADAMTS13	ADAM Metallopeptidase With Thrombospondin Type 1 Motif 13	Protein Coding	Q76LX8	54	GC09P133414	3.91218
MIR7-3	MicroRNA 7-3	RNA Gene		21	GC19P004770	3.91212
MIR149	MicroRNA 149	RNA Gene		25	GC02P240456	3.90843
MIR362	MicroRNA 362	RNA Gene		17	GC0XP052214	3.90479
CCR9	C-C Motif Chemokine Receptor 9	Protein Coding	P51686	48	GC03P051140	3.90018
GAST	Gastrin	Protein Coding	P01350	45	GC17P041712	3.89695
PGF	Placental Growth Factor	Protein Coding	P49763	51	GC14M074941	3.8958
ITGB3	Integrin Subunit Beta 3	Protein Coding	P05106	59	GC17P078453	3.89358
PLA2G4A	Phospholipase A2 Group IVA	Protein Coding	P47712	54	GC01P186798	3.88908
MIR423	MicroRNA 423	RNA Gene		21	GC17P030117	3.88599
HRH1	Histamine Receptor H1	Protein Coding	P35367	52	GC03P014640	3.88563
STAT5A	Signal Transducer And Activator Of Transcription 5A	Protein Coding	P42229	54	GC17P042287	3.87894
POSTN	Periostin	Protein Coding	Q15063	49	GC13M037562	3.87619
RELB	RELB Proto-Oncogene, NF-KB Subunit	Protein Coding	Q01201	52	GC19P083476	3.87574
ENPP2	Ectonucleotide Pyrophosphatase/Phosphodiesterase 2	Protein Coding	Q13822	52	GC08M119556	3.87449
SNORD15A	Small Nucleolar RNA, C/D Box 15A	RNA Gene		19	GC11P075400	3.87335
AREG	Amphiregulin	Protein Coding	P15514	50	GC04P074445	3.87206
CCDC40	Coiled-Coil Domain Containing 40	Protein Coding	Q4G0X9	43	GC17P082905	3.85683
CFI	Complement Factor I	Protein Coding	P05156	54	GC04M109732	3.85646
PPBP	Pro-Platelet Basic Protein	Protein Coding	P02775	49	GC04M073986	3.85117
LSM11	LSM11, U7 Small Nuclear RNA Associated	Protein Coding	P83369	42	GC05P157743	3.8471
KDR	Kinase Insert Domain Receptor	Protein Coding	P35968	60	GC04M055078	3.84344
MIR200A	MicroRNA 200a	RNA Gene		23	GC01P005251	3.8434
HSPA1A	Heat Shock Protein Family A (Hsp70) Member 1A	Protein Coding	P0DMV8	53	GC06P104117	3.84271
ITGAX	Integrin Subunit Alpha X	Protein Coding	P20702	53	GC16P047830	3.84231
MIR141	MicroRNA 141	RNA Gene		24	GC12P028325	3.84023
OLR1	Oxidized Low Density Lipoprotein Receptor 1	Protein Coding	P78380	49	GC12M024903	3.83975
CD27	CD27 Molecule	Protein Coding	P26842	54	GC12P028168	3.82996
NOTCH1	Notch Receptor 1	Protein Coding	P46531	58	GC09M138170	3.82819
MIR196A1	MicroRNA 196a-1	RNA Gene		24	GC17M048632	3.82723
TRC-GCA24-1	TRNA-Cys (GCA) 24-1	RNA Gene		8	GC17M060703	3.82365
SQSTM1	Sequestosome 1	Protein Coding	Q13501	56	GC05P179806	3.821
AICDA	Activation Induced Cytidine Deaminase	Protein Coding	Q9GZX7	50	GC12M008602	3.81773
CCN1	Cellular Communication Network Factor 1	Protein Coding	O00622	47	GC01P085585	3.81562
VTRNA1-1	Vault RNA 1-1	RNA Gene		17	GC05P148619	3.81534
CR1	Complement C3b/C4b Receptor 1 (Knops Blood Group)	Protein Coding	P17927	51	GC01P207496	3.8131
SFTA3	Surfactant Associated 3	RNA Gene	P0C7M3	36	GC14M036474	3.79438
MAPT	Microtubule Associated Protein Tau	Protein Coding	P10636	57	GC17P045894	3.78941
LGALS1	Galectin 1	Protein Coding	P09382	49	GC22P037675	3.78728
SPI1	Spi-1 Proto-Oncogene	Protein Coding	P17947	50	GC11M108878	3.78432
SAG	S-Antigen Visual Arrestin	Protein Coding	P10523	52	GC02P233413	3.78013
RSPH4A	Radial Spoke Head Component 4A	Protein Coding	Q5TD94	45	GC06P116616	3.7791
RNU6-1	RNA, U6 Small Nuclear 1	RNA Gene		20	GC15M067839	3.77777
CD247	CD247 Molecule	Protein Coding	P20963	56	GC01M167399	3.77369
LDLR	Low Density Lipoprotein Receptor	Protein Coding	P01130	58	GC19P011212	3.77247
DNAH5	Dynein Axonemal Heavy Chain 5	Protein Coding	Q8TE73	46	GC05M013693	3.7711
GPBAR1	G Protein-Coupled Bile Acid Receptor 1	Protein Coding	Q8TDU6	46	GC02P218259	3.76054
TRPV4	Transient Receptor Potential Cation Channel Subfamily V Member 4	Protein Coding	Q9HBA0	55	GC12M109783	3.75902
KLF2	KLF Transcription Factor 2	Protein Coding	Q9Y5W3	46	GC19P082804	3.7556
TIMP3	TIMP Metallopeptidase Inhibitor 3	Protein Coding	P35625	50	GC22P052286	3.74961
TREM2	Triggering Receptor Expressed On Myeloid Cells 2	Protein Coding	Q9NZC2	51	GC06M081112	3.74694
LACTB	Lactamase Beta	Protein Coding	P83111	44	GC15P133882	3.74489
CD81	CD81 Molecule	Protein Coding	P60033	53	GC11P002963	3.74189
SNORD118	Small Nucleolar RNA, C/D Box 118	RNA Gene		22	GC17M013550	3.7392
BMP4	Bone Morphogenetic Protein 4	Protein Coding	P12644	56	GC14M053949	3.7383
FOXD2-AS1	FOXD2 Adjacent Opposite Strand RNA 1	RNA Gene		20	GC01M047432	3.73715
MAPK3	Mitogen-Activated Protein Kinase 3	Protein Coding	P27361	56	GC16M040839	3.73647
IL1R2	Interleukin 1 Receptor Type 2	Protein Coding	P27930	53	GC02P101991	3.72867
TNFRSF13C	TNF Receptor Superfamily Member 13C	Protein Coding	Q96RJ3	52	GC22M068206	3.72701
ABCG2	ATP Binding Cassette Subfamily G Member 2 (Junior Blood Group)	Protein Coding	Q9UNQ0	56	GC04M088090	3.72128
MIR339	MicroRNA 339	RNA Gene		23	GC07M001022	3.72065
NLRX1	NLR Family Member X1	Protein Coding	Q86UT6	46	GC11P119166	3.71731
SLC22A5	Solute Carrier Family 22 Member 5	Protein Coding	O76082	53	GC05P132369	3.71225
F8	Coagulation Factor VIII	Protein Coding	P00451	54	GC0XM154835	3.70994
LPO	Lactoperoxidase	Protein Coding	P22079	47	GC17P058218	3.70658
RNU6-2	RNA, U6 Small Nuclear 2	RNA Gene		17	GC19P005590	3.70136
RNU6-9	RNA, U6 Small Nuclear 9	RNA Gene		14	GC19P005584	3.70136
SNHG14	Small Nucleolar RNA Host Gene 14	RNA Gene		20	GC15P053113	3.70058
STAT5B	Signal Transducer And Activator Of Transcription 5B	Protein Coding	P51692	57	GC17M042199	3.69744
RNU6-7	RNA, U6 Small Nuclear 7	RNA Gene		16	GC14P032202	3.69657
RNU6-8	RNA, U6 Small Nuclear 8	RNA Gene		16	GC14M032203	3.69657
RNU6-1-001		RNA Gene		8	GC10P013218	3.69657
RNU6-1-002		RNA Gene		6	GC02M174560	3.69657
RNU6-1-003		RNA Gene		6	GC03P181233	3.69657
RNU6-1-004		RNA Gene		6	GC0XM141120	3.69657
SNHG16	Small Nucleolar RNA Host Gene 16	RNA Gene		22	GC17P076544	3.6939
CXCR5	C-X-C Motif Chemokine Receptor 5	Protein Coding	P32302	48	GC11P118928	3.69375
RHOA	Ras Homolog Family Member A	Protein Coding	P61586	57	GC03M049359	3.69217
S100B	S100 Calcium Binding Protein B	Protein Coding	P04271	51	GC21M052331	3.69099
RIPK3	Receptor Interacting Serine/Threonine Kinase 3	Protein Coding	Q9Y572	50	GC14M024336	3.68956
NR4A2	Nuclear Receptor Subfamily 4 Group A Member 2	Protein Coding	P43354	53	GC02M156324	3.68822
IFNAR2-IL10RB	IFNAR2-IL10RB Readthrough	Protein Coding		8	GC21P033230	3.68781
LOC111674477	CFTR Intron 23 Enhancer	Functional Element		4	GC07P117665	3.68781
LOC113664106	CFTR Intron 2 DNase I Hypersensitive Site	Functional Element		4	GC07P117508	3.68781
YARS1	Tyrosyl-TRNA Synthetase 1	Protein Coding	P54577	50	GC01M032776	3.68731
MMP7	Matrix Metallopeptidase 7	Protein Coding	P09237	54	GC11M109974	3.68687
ATP8B1	ATPase Phospholipid Transporting 8B1	Protein Coding	O43520	48	GC18M057646	3.68441
GPR84	G Protein-Coupled Receptor 84	Protein Coding	Q9NQS5	45	GC12M055286	3.68432
AQP4	Aquaporin 4	Protein Coding	P55087	53	GC18M026852	3.68163
MIR204	MicroRNA 204	RNA Gene		25	GC09M070809	3.68069
GC	GC Vitamin D Binding Protein	Protein Coding	P02774	51	GC04M071741	3.67457
PRL	Prolactin	Protein Coding	P01236	50	GC06M022287	3.6726
TNFRSF13B	TNF Receptor Superfamily Member 13B	Protein Coding	O14836	53	GC17M016929	3.67128
CPT2	Carnitine Palmitoyltransferase 2	Protein Coding	P23786	56	GC01P053196	3.67086
NLRP11	NLR Family Pyrin Domain Containing 11	Protein Coding	P59045	41	GC19M055785	3.66734
MUCL3	Mucin Like 3	Protein Coding	Q3MIW9	42	GC06P108993	3.66625
LOC126805749	BRD4-Independent Group 4 Enhancer GRCh37_chr1:65312286-65313485	Functional Element		4	GC01P064846	3.66625
NLRP9	NLR Family Pyrin Domain Containing 9	Protein Coding	Q7RTR0	43	GC19M080198	3.66589
ARG2	Arginase 2	Protein Coding	P78540	52	GC14P067619	3.66505
SLC10A1	Solute Carrier Family 10 Member 1	Protein Coding	Q14973	50	GC14M069775	3.66135
VEGFC	Vascular Endothelial Growth Factor C	Protein Coding	P49767	54	GC04M176683	3.661
CYP3A4	Cytochrome P450 Family 3 Subfamily A Member 4	Protein Coding	P08684	55	GC07M099773	3.65478
TJP1	Tight Junction Protein 1	Protein Coding	Q07157	51	GC15M029699	3.65354
CDX2	Caudal Type Homeobox 2	Protein Coding	Q99626	48	GC13M027962	3.6502
GFAP	Glial Fibrillary Acidic Protein	Protein Coding	P14136	55	GC17M061018	3.64959
ARRB2	Arrestin Beta 2	Protein Coding	P32121	52	GC17P006468	3.64818
CBS	Cystathionine Beta-Synthase	Protein Coding	P35520	57	GC21M043053	3.64214
SFTPA2	Surfactant Protein A2	Protein Coding	Q8IWL1	45	GC10M082777	3.63819
OPTN	Optineurin	Protein Coding	Q96CV9	50	GC10P013099	3.63755
AGT	Angiotensinogen	Protein Coding	P01019	56	GC01M230690	3.63701
TNFRSF10A	TNF Receptor Superfamily Member 10a	Protein Coding	O00220	52	GC08M023190	3.6349
ITK	IL2 Inducible T Cell Kinase	Protein Coding	Q08881	58	GC05P157158	3.63297
ITGB1	Integrin Subunit Beta 1	Protein Coding	P05556	57	GC10M034478	3.63274
POLG	DNA Polymerase Gamma, Catalytic Subunit	Protein Coding	P54098	54	GC15M133858	3.62925
STUB1	STIP1 Homology And U-Box Containing Protein 1	Protein Coding	Q9UNE7	52	GC16P021377	3.62852
EREG	Epiregulin	Protein Coding	O14944	49	GC04P074366	3.62819
TET2	Tet Methylcytosine Dioxygenase 2	Protein Coding	Q6N021	53	GC04P105145	3.62782
BLOC1S6	Biogenesis Of Lysosomal Organelles Complex 1 Subunit 6	Protein Coding	Q9UL45	46	GC15P053947	3.62648
PIK3CB	Phosphatidylinositol-4,5-Bisphosphate 3-Kinase Catalytic Subunit Beta	Protein Coding	P42338	54	GC03M138652	3.62469
MSR1	Macrophage Scavenger Receptor 1	Protein Coding	P21757	52	GC08M016107	3.62002
CLU	Clusterin	Protein Coding	P10909	54	GC08M027596	3.61897
UCP2	Uncoupling Protein 2	Protein Coding	P55851	53	GC11M073974	3.61617
PROC	Protein C, Inactivator Of Coagulation Factors Va And VIIIa	Protein Coding	P04070	58	GC02P127418	3.61477
DCLRE1B	DNA Cross-Link Repair 1B	Protein Coding	Q9H816	43	GC01P113905	3.60633
HULC	Hepatocellular Carcinoma Up-Regulated Long Non-Coding RNA	RNA Gene		24	GC06P008453	3.60594
HLA-C	Major Histocompatibility Complex, Class I, C	Protein Coding	P10321	50	GC06M080880	3.60457
CMA1	Chymase 1	Protein Coding	P23946	50	GC14M025409	3.60332
MIRLET7D	MicroRNA Let-7d	RNA Gene		25	GC09P094178	3.60238
RTEL1	Regulator Of Telomere Elongation Helicase 1	Protein Coding	Q9NZ71	48	GC20P063833	3.60228
MIR34C	MicroRNA 34c	RNA Gene		24	GC11P112126	3.60214
MIR338	MicroRNA 338	RNA Gene		20	GC17M081185	3.60201
ADAMTS4	ADAM Metallopeptidase With Thrombospondin Type 1 Motif 4	Protein Coding	O75173	50	GC01M161184	3.60172
TRAF3IP2	TRAF3 Interacting Protein 2	Protein Coding	O43734	52	GC06M111555	3.59813
MADCAM1	Mucosal Vascular Addressin Cell Adhesion Molecule 1	Protein Coding	Q13477	47	GC19P005539	3.59599
MEP1B	Meprin A Subunit Beta	Protein Coding	Q16820	47	GC18P032185	3.59462
NOS1	Nitric Oxide Synthase 1	Protein Coding	P29475	56	GC12M117208	3.59135
MDK	Midkine	Protein Coding	P21741	50	GC11P046380	3.59073
DNAL1	Dynein Axonemal Light Chain 1	Protein Coding	Q4LDG9	48	GC14P073644	3.58738
PLA2G6	Phospholipase A2 Group VI	Protein Coding	O60733	54	GC22M069811	3.58625
CARD9	Caspase Recruitment Domain Family Member 9	Protein Coding	Q9H257	52	GC09M136364	3.58351
CARMIL2	Capping Protein Regulator And Myosin 1 Linker 2	Protein Coding	Q6F5E8	42	GC16P067644	3.5831
SERPINB2	Serpin Family B Member 2	Protein Coding	P05120	50	GC18P063871	3.58286
RORC	RAR Related Orphan Receptor C	Protein Coding	P51449	50	GC01M151806	3.58202
CNR1	Cannabinoid Receptor 1	Protein Coding	P21554	53	GC06M088139	3.58162
NTRK1	Neurotrophic Receptor Tyrosine Kinase 1	Protein Coding	P04629	56	GC01P156815	3.58153
PDGFRB	Platelet Derived Growth Factor Receptor Beta	Protein Coding	P09619	60	GC05M150113	3.5754
LOC113633877	CFTR Intron 19 DNase I Hypersensitive Site	Functional Element		4	GC07P117639	3.56868
CXCL16	C-X-C Motif Chemokine Ligand 16	Protein Coding	Q9H2A7	45	GC17M004733	3.5659
KITLG	KIT Ligand	Protein Coding	P21583	53	GC12M088492	3.56011
FOXJ1	Forkhead Box J1	Protein Coding	Q92949	44	GC17M076136	3.54858
KRT7	Keratin 7	Protein Coding	P08729	48	GC12P052232	3.54531
PRG4	Proteoglycan 4	Protein Coding	Q92954	49	GC01P186296	3.54506
F10	Coagulation Factor X	Protein Coding	P00742	57	GC13P113122	3.54441
RAB4B-EGLN2	RAB4B-EGLN2 Readthrough (NMD Candidate)	RNA Gene		17	GC19P040778	3.54321
FLT4	Fms Related Receptor Tyrosine Kinase 4	Protein Coding	P35916	59	GC05M182184	3.53725
BCL10	BCL10 Immune Signaling Adaptor	Protein Coding	O95999	51	GC01M085265	3.5331
BMPR2	Bone Morphogenetic Protein Receptor Type 2	Protein Coding	Q13873	57	GC02P202376	3.52974
CALR	Calreticulin	Protein Coding	P27797	58	GC19P012938	3.5226
RAG2	Recombination Activating 2	Protein Coding	P55895	47	GC11M036575	3.52173
FGB	Fibrinogen Beta Chain	Protein Coding	P02675	53	GC04P154620	3.51952
CCL15-CCL14	CCL15-CCL14 Readthrough (NMD Candidate)	RNA Gene		13	GC17M035983	3.51868
COG6	Component Of Oligomeric Golgi Complex 6	Protein Coding	Q9Y2V7	45	GC13P039655	3.51542
ABCA1	ATP Binding Cassette Subfamily A Member 1	Protein Coding	O95477	55	GC09M104781	3.51113
MIR495	MicroRNA 495	RNA Gene		19	GC14P112756	3.50947
ODAD2	Outer Dynein Arm Docking Complex Subunit 2	Protein Coding	Q5T2S8	44	GC10M028118	3.50261
MIR152	MicroRNA 152	RNA Gene		24	GC17M048037	3.50178
PLA2G10	Phospholipase A2 Group X	Protein Coding	O15496	49	GC16M014672	3.50002
MIR26B	MicroRNA 26b	RNA Gene		25	GC02P218402	3.49774
DCN	Decorin	Protein Coding	P07585	54	GC12M091140	3.49609
C15orf48	Chromosome 15 Open Reading Frame 48	Protein Coding	Q9C002	39	GC15P045430	3.49457
CXCL6	C-X-C Motif Chemokine Ligand 6	Protein Coding	P80162	46	GC04P073837	3.49452
S100A7	S100 Calcium Binding Protein A7	Protein Coding	P31151	46	GC01M153457	3.49305
SMAD7	SMAD Family Member 7	Protein Coding	O15105	50	GC18M048919	3.48829
MTUS1	Microtubule Associated Scaffold Protein 1	Protein Coding	Q9ULD2	41	GC08M017643	3.48736
CEACAM5	CEA Cell Adhesion Molecule 5	Protein Coding	P06731	50	GC19P083353	3.48455
DRC1	Dynein Regulatory Complex Subunit 1	Protein Coding	Q96MC2	41	GC02P026401	3.48151
FLNC	Filamin C	Protein Coding	Q14315	52	GC07P128830	3.47791
HSPB1	Heat Shock Protein Family B (Small) Member 1	Protein Coding	P04792	58	GC07P076302	3.47713
DARS2	Aspartyl-TRNA Synthetase 2, Mitochondrial	Protein Coding	Q6PI48	49	GC01P173824	3.47688
SNHG1	Small Nucleolar RNA Host Gene 1	RNA Gene		23	GC11M109107	3.47681
HSP90AA1	Heat Shock Protein 90 Alpha Family Class A Member 1	Protein Coding	P07900	58	GC14M102080	3.47596
SMAD4	SMAD Family Member 4	Protein Coding	Q13485	60	GC18P051028	3.47418
BSG	Basigin (Ok Blood Group)	Protein Coding	P35613	51	GC19P000571	3.47093
PDE3B	Phosphodiesterase 3B	Protein Coding	Q13370	49	GC11P014643	3.46895
CLEC4A	C-Type Lectin Domain Family 4 Member A	Protein Coding	Q9UMR7	46	GC12P028350	3.46686
UBD	Ubiquitin D	Protein Coding	O15205	44	GC06M080789	3.46663
CLEC5A	C-Type Lectin Domain Containing 5A	Protein Coding	Q9NY25	40	GC07M141927	3.46558
CCR10	C-C Motif Chemokine Receptor 10	Protein Coding	P46092	42	GC17M042678	3.46329
ACTA2	Actin Alpha 2, Smooth Muscle	Protein Coding	P62736	53	GC10M088935	3.46144
HNMT	Histamine N-Methyltransferase	Protein Coding	P50135	52	GC02P137964	3.46011
TNC	Tenascin C	Protein Coding	P24821	56	GC09M115019	3.45747
UCA1	Urothelial Cancer Associated 1	RNA Gene		26	GC19P015828	3.45436
PLA2G2D	Phospholipase A2 Group IID	Protein Coding	Q9UNK4	48	GC01M020111	3.45336
TAP2	Transporter 2, ATP Binding Cassette Subfamily B Member	Protein Coding	Q03519	51	GC06M032821	3.44924
CYP2C19	Cytochrome P450 Family 2 Subfamily C Member 19	Protein Coding	P33261	50	GC10P094762	3.44066
PTPN11	Protein Tyrosine Phosphatase Non-Receptor Type 11	Protein Coding	Q06124	61	GC12P112418	3.44016
SNCA	Synuclein Alpha	Protein Coding	P37840	58	GC04M089724	3.43928
IL31	Interleukin 31	Protein Coding	Q6EBC2	43	GC12M122875	3.43605
SERPINA6	Serpin Family A Member 6	Protein Coding	P08185	52	GC14M115268	3.43404
SOD3	Superoxide Dismutase 3	Protein Coding	P08294	49	GC04P024798	3.43394
SULT1A3	Sulfotransferase Family 1A Member 3	Protein Coding	P0DMM9	42	GC16P030199	3.43086
FCHO1	FCH And Mu Domain Containing Endocytic Adaptor 1	Protein Coding	O14526	44	GC19P082833	3.42916
GATA6	GATA Binding Protein 6	Protein Coding	Q92908	54	GC18P022169	3.42396
FMNL2	Formin Like 2	Protein Coding	Q96PY5	45	GC02P152335	3.42243
TRAF2	TNF Receptor Associated Factor 2	Protein Coding	Q12933	52	GC09P136881	3.41872
FGF7	Fibroblast Growth Factor 7	Protein Coding	P21781	50	GC15P049423	3.4158
MIR383	MicroRNA 383	RNA Gene		18	GC08M014853	3.41521
MYH11	Myosin Heavy Chain 11	Protein Coding	P35749	53	GC16M016248	3.41378
NLRP10	NLR Family Pyrin Domain Containing 10	Protein Coding	Q86W26	45	GC11M008521	3.41295
PAX6	Paired Box 6	Protein Coding	P26367	54	GC11M031784	3.40785
AOC3	Amine Oxidase Copper Containing 3	Protein Coding	Q16853	52	GC17P042851	3.40673
BIRC3	Baculoviral IAP Repeat Containing 3	Protein Coding	Q13489	53	GC11P102317	3.40573
TNFSF10	TNF Superfamily Member 10	Protein Coding	P50591	51	GC03M172505	3.40336
CCAT1	Colon Cancer Associated Transcript 1	RNA Gene		17	GC08M127207	3.40058
PRG2	Proteoglycan 2, Pro Eosinophil Major Basic Protein	Protein Coding	P13727	47	GC11M057386	3.39961
RAB27A	RAB27A, Member RAS Oncogene Family	Protein Coding	P51159	54	GC15M055202	3.39705
MIR31HG	MIR31 Host Gene	RNA Gene		22	GC09M021947	3.39437
CHIA	Chitinase Acidic	Protein Coding	Q9BZP6	48	GC01P111291	3.39249
BDKRB2	Bradykinin Receptor B2	Protein Coding	P30411	52	GC14P096205	3.39031
ALMS1	ALMS1 Centrosome And Basal Body Associated Protein	Protein Coding	Q8TCU4	48	GC02P073385	3.38772
CETP	Cholesteryl Ester Transfer Protein	Protein Coding	P11597	53	GC16P056961	3.38729
NOX4	NADPH Oxidase 4	Protein Coding	Q9NPH5	49	GC11M089324	3.38621
IRF4	Interferon Regulatory Factor 4	Protein Coding	Q15306	50	GC06P000391	3.38429
MIR671	MicroRNA 671	RNA Gene		20	GC07P151238	3.38276
GBP5	Guanylate Binding Protein 5	Protein Coding	Q96PP8	43	GC01M089259	3.38234
RBP3	Retinol Binding Protein 3	Protein Coding	P10745	49	GC10P047348	3.38126
CYSLTR1	Cysteinyl Leukotriene Receptor 1	Protein Coding	Q9Y271	49	GC0XM078271	3.38117
PTPN6	Protein Tyrosine Phosphatase Non-Receptor Type 6	Protein Coding	P29350	56	GC12P028322	3.38107
CCR8	C-C Motif Chemokine Receptor 8	Protein Coding	P51685	48	GC03P040154	3.37662
HMGCR	3-Hydroxy-3-Methylglutaryl-CoA Reductase	Protein Coding	P04035	53	GC05P075336	3.37073
LY96	Lymphocyte Antigen 96	Protein Coding	Q9Y6Y9	50	GC08P073991	3.36754
FGFR1	Fibroblast Growth Factor Receptor 1	Protein Coding	P11362	62	GC08M038400	3.36551
DNAAF1	Dynein Axonemal Assembly Factor 1	Protein Coding	Q8NEP3	44	GC16P084145	3.36407
MIR382	MicroRNA 382	RNA Gene		19	GC14P112745	3.36172
TRE-TTC3-1	TRNA-Glu (Anticodon TTC) 3-1	RNA Gene		11	GC01P018380	3.36104
YAP1	Yes1 Associated Transcriptional Regulator	Protein Coding	P46937	54	GC11P102110	3.36088
SDC1	Syndecan 1	Protein Coding	P18827	49	GC02M020200	3.35757
TSPO	Translocator Protein	Protein Coding	B1AH88	51	GC22P043151	3.3573
ELF3	E74 Like ETS Transcription Factor 3	Protein Coding	P78545	46	GC01P202007	3.35709
SLC25A13	Solute Carrier Family 25 Member 13	Protein Coding	Q9UJS0	53	GC07M096120	3.35033
XBP1	X-Box Binding Protein 1	Protein Coding	P17861	52	GC22M028794	3.34694
MX1	MX Dynamin Like GTPase 1	Protein Coding	P20591	47	GC21P041420	3.34692
HRH4	Histamine Receptor H4	Protein Coding	Q9H3N8	51	GC18P024460	3.34594
OTOP1	Otopetrin 1	Protein Coding	Q7RTM1	38	GC04M004364	3.34497
ESR2	Estrogen Receptor 2	Protein Coding	Q92731	56	GC14M064084	3.34249
VTN	Vitronectin	Protein Coding	P04004	50	GC17M059911	3.33808
MIR25	MicroRNA 25	RNA Gene		22	GC07M100093	3.33301
GAS6	Growth Arrest Specific 6	Protein Coding	Q14393	50	GC13M113820	3.32609
SAMD9	Sterile Alpha Motif Domain Containing 9	Protein Coding	Q5K651	42	GC07M093099	3.31891
MIR455	MicroRNA 455	RNA Gene		22	GC09P114209	3.3161
IL1RAP	Interleukin 1 Receptor Accessory Protein	Protein Coding	Q9NPH3	53	GC03P190514	3.31226
DYSF	Dysferlin	Protein Coding	O75923	50	GC02P071453	3.30642
IKBKE	Inhibitor Of Nuclear Factor Kappa B Kinase Subunit Epsilon	Protein Coding	Q14164	51	GC01P206470	3.30405
TGFA	Transforming Growth Factor Alpha	Protein Coding	P01135	53	GC02M070447	3.30123
PDE7A	Phosphodiesterase 7A	Protein Coding	Q13946	48	GC08M065739	3.29909
NINJ1	Ninjurin 1	Protein Coding	Q92982	47	GC09M093121	3.29555
KLRK1	Killer Cell Lectin Like Receptor K1	Protein Coding	P26718	47	GC12M024904	3.29519
RAG1	Recombination Activating 1	Protein Coding	P15918	51	GC11P036549	3.29211
MASP2	MBL Associated Serine Protease 2	Protein Coding	O00187	53	GC01M011026	3.29158
RUNX1	RUNX Family Transcription Factor 1	Protein Coding	Q01196	56	GC21M034787	3.28869
TLX1NB	TLX1 Neighbor	RNA Gene	P0CAT3	26	GC10M101090	3.28827
DNAH11	Dynein Axonemal Heavy Chain 11	Protein Coding	Q96DT5	50	GC07P021543	3.28306
MIR144	MicroRNA 144	RNA Gene		21	GC17M059917	3.28194
PCAT1	Prostate Cancer Associated Transcript 1	RNA Gene		20	GC08P126553	3.27564
ATF3	Activating Transcription Factor 3	Protein Coding	P18847	51	GC01P212565	3.27553
SIK2	Salt Inducible Kinase 2	Protein Coding	Q9H0K1	52	GC11P112129	3.27371
MMUT	Methylmalonyl-CoA Mutase	Protein Coding	P22033	53	GC06M049430	3.27235
CCN6	Cellular Communication Network Factor 6	Protein Coding	O95389	48	GC06P112053	3.27174
CCRL2	C-C Motif Chemokine Receptor Like 2	Protein Coding	O00421	45	GC03P046407	3.27049
SCGB3A2	Secretoglobin Family 3A Member 2	Protein Coding	Q96PL1	44	GC05P147870	3.27035
MIR301A	MicroRNA 301a	RNA Gene		23	GC17M059151	3.27028
MIR26A1	MicroRNA 26a-1	RNA Gene		24	GC03P037969	3.26352
DTNBP1	Dystrobrevin Binding Protein 1	Protein Coding	Q96EV8	49	GC06M015553	3.26275
MMP14	Matrix Metallopeptidase 14	Protein Coding	P50281	58	GC14P038444	3.26218
GSN	Gelsolin	Protein Coding	P06396	56	GC09P121201	3.26001
LOC126805688	BRD4-Independent Group 4 Enhancer GRCh37_chr1:33251929-33253128	Functional Element		3	GC01P032786	3.25956
RN7SL1	RNA Component Of Signal Recognition Particle 7SL1	RNA Gene		21	GC14P049546	3.25734
ECE1	Endothelin Converting Enzyme 1	Protein Coding	P42892	56	GC01M021217	3.24925
ATP4A	ATPase H+/K+ Transporting Subunit Alpha	Protein Coding	P20648	48	GC19M080312	3.24898
TNFRSF11A	TNF Receptor Superfamily Member 11a	Protein Coding	Q9Y6Q6	54	GC18P062325	3.24897
ORM2	Orosomucoid 2	Protein Coding	P19652	44	GC09P114329	3.24779
FAM111B	FAM111 Trypsin Like Peptidase B	Protein Coding	Q6SJ93	42	GC11P059107	3.24669
LIF	LIF Interleukin 6 Family Cytokine	Protein Coding	P15018	50	GC22M030240	3.24667
KLF4	KLF Transcription Factor 4	Protein Coding	O43474	53	GC09M107484	3.24606
TRIM33	Tripartite Motif Containing 33	Protein Coding	Q9UPN9	51	GC01M114392	3.24575
ACKR1	Atypical Chemokine Receptor 1 (Duffy Blood Group)	Protein Coding	Q16570	48	GC01P159203	3.24423
SAT1	Spermidine/Spermine N1-Acetyltransferase 1	Protein Coding	P21673	52	GC0XP023784	3.23876
MIR148B	MicroRNA 148b	RNA Gene		24	GC12P054337	3.23647
MIR154	MicroRNA 154	RNA Gene		22	GC14P112726	3.23647
IRF8	Interferon Regulatory Factor 8	Protein Coding	Q02556	52	GC16P085898	3.23465
KRT19	Keratin 19	Protein Coding	P08727	50	GC17M041523	3.23427
DNAAF5	Dynein Axonemal Assembly Factor 5	Protein Coding	Q86Y56	43	GC07P000726	3.23266
ADORA2A	Adenosine A2a Receptor	Protein Coding	P29274	53	GC22P024417	3.22869
HPS4	HPS4 Biogenesis Of Lysosomal Organelles Complex 3 Subunit 2	Protein Coding	Q9NQG7	46	GC22M026443	3.22786
FENDRR	FOXF1 Adjacent Non-Coding Developmental Regulatory RNA	RNA Gene		22	GC16M086511	3.22786
PRKACA	Protein Kinase CAMP-Activated Catalytic Subunit Alpha	Protein Coding	P17612	59	GC19M015540	3.22677
CCND1	Cyclin D1	Protein Coding	P24385	60	GC11P069641	3.22523
CLEC12A	C-Type Lectin Domain Family 12 Member A	Protein Coding	Q5QGZ9	46	GC12P009951	3.2236
CASP9	Caspase 9	Protein Coding	P55211	54	GC01M015491	3.21973
MIR10A	MicroRNA 10a	RNA Gene		24	GC17M048579	3.21561
CHRNA7	Cholinergic Receptor Nicotinic Alpha 7 Subunit	Protein Coding	P36544	51	GC15P031923	3.21501
SDHA	Succinate Dehydrogenase Complex Flavoprotein Subunit A	Protein Coding	P31040	55	GC05P000220	3.21417
PCSK9	Proprotein Convertase Subtilisin/Kexin Type 9	Protein Coding	Q8NBP7	57	GC01P055039	3.21126
NCKAP1L	NCK Associated Protein 1 Like	Protein Coding	P55160	46	GC12P054497	3.21098
PTGES2	Prostaglandin E Synthase 2	Protein Coding	Q9H7Z7	48	GC09M128120	3.20847
TNFSF14	TNF Superfamily Member 14	Protein Coding	O43557	48	GC19M009497	3.20842
ALPP	Alkaline Phosphatase, Placental	Protein Coding	P05187	50	GC02P232378	3.20551
IL18BP	Interleukin 18 Binding Protein	Protein Coding	O95998	48	GC11P071998	3.20389
SHBG	Sex Hormone Binding Globulin	Protein Coding	P04278	48	GC17P007613	3.20069
CLDN1	Claudin 1	Protein Coding	O95832	53	GC03M190305	3.19806
CA2	Carbonic Anhydrase 2	Protein Coding	P00918	58	GC08P085463	3.19422
CCDC39	Coiled-Coil Domain Containing 39	Protein Coding	Q9UFE4	43	GC03M180602	3.19322
ACVR1	Activin A Receptor Type 1	Protein Coding	Q04771	59	GC02M157736	3.19278
TYROBP	Transmembrane Immune Signaling Adaptor TYROBP	Protein Coding	O43914	49	GC19M035904	3.19206
TNFRSF18	TNF Receptor Superfamily Member 18	Protein Coding	Q9Y5U5	48	GC01M001203	3.19126
ODAD3	Outer Dynein Arm Docking Complex Subunit 3	Protein Coding	A5D8V7	43	GC19M011421	3.19024
TRAF1	TNF Receptor Associated Factor 1	Protein Coding	Q13077	48	GC09M120902	3.18786
CASP5	Caspase 5	Protein Coding	P51878	50	GC11M110019	3.18596
IL1RL2	Interleukin 1 Receptor Like 2	Protein Coding	Q9HB29	49	GC02P102186	3.18217
HSD11B1	Hydroxysteroid 11-Beta Dehydrogenase 1	Protein Coding	P28845	57	GC01P209686	3.1806
FABP2	Fatty Acid Binding Protein 2	Protein Coding	P12104	48	GC04M119317	3.17887
MED12	Mediator Complex Subunit 12	Protein Coding	Q93074	51	GC0XP071118	3.17413
MYC	MYC Proto-Oncogene, BHLH Transcription Factor	Protein Coding	P01106	59	GC08P127735	3.17245
MPZ	Myelin Protein Zero	Protein Coding	P25189	52	GC01M161304	3.17155
IRF2BP2	Interferon Regulatory Factor 2 Binding Protein 2	Protein Coding	Q7Z5L9	44	GC01M234604	3.16856
MIR378A	MicroRNA 378a	RNA Gene		24	GC05P149732	3.16816
BCL6	BCL6 Transcription Repressor	Protein Coding	P41182	53	GC03M187721	3.15896
RSPH9	Radial Spoke Head Component 9	Protein Coding	Q9H1X1	44	GC06P104307	3.15646
ZFP36	ZFP36 Ring Finger Protein	Protein Coding	P26651	45	GC19P039406	3.1479
DSG1	Desmoglein 1	Protein Coding	Q02413	49	GC18P031318	3.1474
CYP4F3	Cytochrome P450 Family 4 Subfamily F Member 3	Protein Coding	Q08477	48	GC19P015640	3.14659
PRKN	Parkin RBR E3 Ubiquitin Protein Ligase	Protein Coding	O60260	56	GC06M161348	3.14609
HPS5	HPS5 Biogenesis Of Lysosomal Organelles Complex 2 Subunit 2	Protein Coding	Q9UPZ3	48	GC11M018278	3.14363
HPS3	HPS3 Biogenesis Of Lysosomal Organelles Complex 2 Subunit 1	Protein Coding	Q969F9	46	GC03P149129	3.14363
HPS6	HPS6 Biogenesis Of Lysosomal Organelles Complex 2 Subunit 3	Protein Coding	Q86YV9	46	GC10P102065	3.14363
BLOC1S5	Biogenesis Of Lysosomal Organelles Complex 1 Subunit 5	Protein Coding	Q8TDH9	44	GC06M008014	3.14363
C12orf60	Chromosome 12 Open Reading Frame 60	Protein Coding	Q5U649	37	GC12P028586	3.14363
BLOC1S5-TXNDC5	BLOC1S5-TXNDC5 Readthrough (NMD Candidate)	RNA Gene		22	GC06M007890	3.14363
EEF1E1-BLOC1S5	EEF1E1-BLOC1S5 Readthrough (NMD Candidate)	RNA Gene		18	GC06M008019	3.14363
HNF1B	HNF1 Homeobox B	Protein Coding	P35680	50	GC17M037686	3.14143
CDKN1B	Cyclin Dependent Kinase Inhibitor 1B	Protein Coding	P46527	56	GC12P028528	3.13985
IFNL3	Interferon Lambda 3	Protein Coding	Q8IZI9	42	GC19M039243	3.13927
COL4A4	Collagen Type IV Alpha 4 Chain	Protein Coding	P53420	50	GC02M226973	3.13017
PIAS1	Protein Inhibitor Of Activated STAT 1	Protein Coding	O75925	52	GC15P068054	3.12928
SERPINF1	Serpin Family F Member 1	Protein Coding	P36955	52	GC17P002420	3.12681
MGST3	Microsomal Glutathione S-Transferase 3	Protein Coding	O14880	49	GC01P165632	3.12553
CRNDE	Colorectal Neoplasia Differentially Expressed	RNA Gene		24	GC16M054924	3.12506
BRD4	Bromodomain Containing 4	Protein Coding	O60885	54	GC19M015585	3.12308
RTN4	Reticulon 4	Protein Coding	Q9NQC3	52	GC02M054934	3.12237
GPS2	G Protein Pathway Suppressor 2	Protein Coding	Q13227	42	GC17M007311	3.11805
TNFRSF8	TNF Receptor Superfamily Member 8	Protein Coding	P28908	50	GC01P012063	3.11638
OAS1	2'-5'-Oligoadenylate Synthetase 1	Protein Coding	P00973	50	GC12P112954	3.11546
WNT5A	Wnt Family Member 5A	Protein Coding	P41221	58	GC03M055465	3.11498
SLC40A1	Solute Carrier Family 40 Member 1	Protein Coding	Q9NP59	53	GC02M189560	3.11467
SLC6A4	Solute Carrier Family 6 Member 4	Protein Coding	P31645	54	GC17M030194	3.11257
IL22RA2	Interleukin 22 Receptor Subunit Alpha 2	Protein Coding	Q969J5	47	GC06M137143	3.11143
CYP7B1	Cytochrome P450 Family 7 Subfamily B Member 1	Protein Coding	O75881	52	GC08M064587	3.11059
SNHG12	Small Nucleolar RNA Host Gene 12	RNA Gene	Q9BXW3	26	GC01M029456	3.11022
CXCR6	C-X-C Motif Chemokine Receptor 6	Protein Coding	O00574	46	GC03P051143	3.10836
PNPLA2	Patatin Like Phospholipase Domain Containing 2	Protein Coding	Q96AD5	50	GC11P002890	3.10704
MLX	MAX Dimerization Protein MLX	Protein Coding	Q9UH92	50	GC17P042567	3.10592
TRD-GTC9-1	TRNA-Asp (Anticodon GTC) 9-1	RNA Gene		8	GC01P161972	3.10438
MC4R	Melanocortin 4 Receptor	Protein Coding	P32245	53	GC18M060371	3.10017
DNAI2	Dynein Axonemal Intermediate Chain 2	Protein Coding	Q9GZS0	46	GC17P074274	3.09971
MIR191	MicroRNA 191	RNA Gene		24	GC03M052400	3.09841
MIR106A	MicroRNA 106a	RNA Gene		21	GC0XM134379	3.09724
PSC	Cholangitis, Primary Sclerosing	Genetic Locus		2	GC03U901834	3.09057
ICAM2	Intercellular Adhesion Molecule 2	Protein Coding	P13598	50	GC17M064002	3.08997
MIR27B	MicroRNA 27b	RNA Gene		24	GC09P095533	3.08843
EGR1	Early Growth Response 1	Protein Coding	P18146	51	GC05P138465	3.08649
DNAI1	Dynein Axonemal Intermediate Chain 1	Protein Coding	Q9UI46	48	GC09P034457	3.08401
DNAAF11	Dynein Axonemal Assembly Factor 11	Protein Coding	Q86X45	44	GC08M133930	3.08401
MCIDAS	Multiciliate Differentiation And DNA Synthesis Associated Cell Cycle Protein	Protein Coding	D6RGH6	35	GC05M055219	3.08401
MIR369	MicroRNA 369	RNA Gene		22	GC14P112735	3.08388
AFP	Alpha Fetoprotein	Protein Coding	P02771	54	GC04P073431	3.08361
CASC2	Cancer Susceptibility 2	RNA Gene	Q8IU53	29	GC10P118046	3.08288
PERCC1	Proline And Glutamate Rich With Coiled Coil 1	Protein Coding	A0A1W2PR82	16	GC16P001431	3.08284
AHSG	Alpha 2-HS Glycoprotein	Protein Coding	P02765	51	GC03P186653	3.08077
MIR92A2	MicroRNA 92a-2	RNA Gene		18	GC0XM134375	3.0795
DNAAF4	Dynein Axonemal Assembly Factor 4	Protein Coding	Q8WXU2	44	GC15M134136	3.07874
SLC10A2	Solute Carrier Family 10 Member 2	Protein Coding	Q12908	49	GC13M103043	3.07867
MAP3K8	Mitogen-Activated Protein Kinase Kinase Kinase 8	Protein Coding	P41279	53	GC10P030575	3.07841
IBD11	Inflammatory Bowel Disease 11	Genetic Locus		2	GC07U903153	3.07781
SGK1	Serum/Glucocorticoid Regulated Kinase 1	Protein Coding	O00141	56	GC06M134169	3.07619
CEACAM6	CEA Cell Adhesion Molecule 6	Protein Coding	P40199	48	GC19P041750	3.07071
SCT	Secretin	Protein Coding	P09683	39	GC11M000626	3.06678
PLVAP	Plasmalemma Vesicle Associated Protein	Protein Coding	Q9BX97	45	GC19M017351	3.06659
C1QBP	Complement C1q Binding Protein	Protein Coding	Q07021	50	GC17M005432	3.06616
CTSC	Cathepsin C	Protein Coding	P53634	54	GC11M109804	3.06611
COMT	Catechol-O-Methyltransferase	Protein Coding	P21964	58	GC22P019941	3.06607
FABP4	Fatty Acid Binding Protein 4	Protein Coding	P15090	49	GC08M081478	3.06434
PRSS3	Serine Protease 3	Protein Coding	P35030	50	GC09P033750	3.06217
CYSLTR2	Cysteinyl Leukotriene Receptor 2	Protein Coding	Q9NS75	53	GC13P048653	3.05677
CLDN2	Claudin 2	Protein Coding	P57739	48	GC0XP106900	3.05645
PSEN1	Presenilin 1	Protein Coding	P49768	59	GC14P073136	3.05644
IRAK2	Interleukin 1 Receptor Associated Kinase 2	Protein Coding	O43187	48	GC03P014625	3.05639
DEFB103B	Defensin Beta 103B	Protein Coding	P81534	33	GC08M007430	3.05563
AIF1	Allograft Inflammatory Factor 1	Protein Coding	P55008	45	GC06P104097	3.05349
C1QA	Complement C1q A Chain	Protein Coding	P02745	53	GC01P022937	3.05262
SELENOS	Selenoprotein S	Protein Coding	Q9BQE4	43	GC15M133992	3.05232
IGES	Immunoglobulin E Concentration, Serum	Genetic Locus		4	GC05U990033	3.05219
IFNAR1	Interferon Alpha And Beta Receptor Subunit 1	Protein Coding	P17181	55	GC21P033324	3.04844
RPGRIP1L	RPGRIP1 Like	Protein Coding	Q68CZ1	47	GC16M053600	3.04686
HTR1A	5-Hydroxytryptamine Receptor 1A	Protein Coding	P08908	53	GC05M063960	3.04681
FOXO3	Forkhead Box O3	Protein Coding	O43524	54	GC06P108559	3.04108
DEFB4B	Defensin Beta 4B	Protein Coding	O15263	33	GC08M007414	3.0407
PARN	Poly(A)-Specific Ribonuclease	Protein Coding	O95453	51	GC16M014435	3.04037
CLTCL1	Clathrin Heavy Chain Like 1	Protein Coding	P53675	46	GC22M019571	3.03961
CD38	CD38 Molecule	Protein Coding	P28907	53	GC04P021471	3.0363
KEAP1	Kelch Like ECH Associated Protein 1	Protein Coding	Q14145	56	GC19M010486	3.03464
MIR200B	MicroRNA 200b	RNA Gene		24	GC01P001167	3.03195
FAH	Fumarylacetoacetate Hydrolase	Protein Coding	P16930	54	GC15P080152	3.03182
CDKN1A	Cyclin Dependent Kinase Inhibitor 1A	Protein Coding	P38936	56	GC06P104241	3.03156
STAT2	Signal Transducer And Activator Of Transcription 2	Protein Coding	P52630	55	GC12M056341	3.03142
SPTAN1	Spectrin Alpha, Non-Erythrocytic 1	Protein Coding	Q13813	55	GC09P128552	3.02928
HAVCR1	Hepatitis A Virus Cellular Receptor 1	Protein Coding	Q96D42	49	GC05M157028	3.0274
DDX3X	DEAD-Box Helicase 3 X-Linked	Protein Coding	O00571	55	GC0XP041333	3.02452
NCSTN	Nicastrin	Protein Coding	Q92542	55	GC01P160343	3.02434
BRCA1	BRCA1 DNA Repair Associated	Protein Coding	P38398	57	GC17M043044	3.023
LEPQTL1	Leptin, Serum Levels Of	Genetic Locus		4	GC02U903086	3.02276
LST1	Leukocyte Specific Transcript 1	Protein Coding	O00453	42	GC06P104099	3.02202
MIR92A1	MicroRNA 92a-1	RNA Gene		22	GC13P091616	3.01502
MIR100	MicroRNA 100	RNA Gene		24	GC11M122152	3.0124
MIR675	MicroRNA 675	RNA Gene		21	GC11M008039	3.01112
CYP27B1	Cytochrome P450 Family 27 Subfamily B Member 1	Protein Coding	O15528	53	GC12M058692	3.00897
ABCC2	ATP Binding Cassette Subfamily C Member 2	Protein Coding	Q92887	54	GC10P099782	3.00767
FABP5	Fatty Acid Binding Protein 5	Protein Coding	Q01469	48	GC08P081282	3.00753
ATP7A	ATPase Copper Transporting Alpha	Protein Coding	Q04656	52	GC0XP078061	3.0069
IL17D	Interleukin 17D	Protein Coding	Q8TAD2	43	GC13P020702	3.00422
AQP5	Aquaporin 5	Protein Coding	P55064	53	GC12P049961	3.00049
AIMP1	Aminoacyl TRNA Synthetase Complex Interacting Multifunctional Protein 1	Protein Coding	Q12904	52	GC04P106315	2.99847
CNR2	Cannabinoid Receptor 2	Protein Coding	P34972	52	GC01M023870	2.99757
CDKN2A	Cyclin Dependent Kinase Inhibitor 2A	Protein Coding	Q8N726	58	GC09M021967	2.99216
RNASEL	Ribonuclease L	Protein Coding	Q05823	50	GC01M182573	2.99
TXNIP	Thioredoxin Interacting Protein	Protein Coding	Q9H3M7	46	GC01M145992	2.98956
DUSP1	Dual Specificity Phosphatase 1	Protein Coding	P28562	52	GC05M172768	2.98834
TP73	Tumor Protein P73	Protein Coding	O15350	52	GC01P003652	2.98709
GALK1	Galactokinase 1	Protein Coding	P51570	55	GC17M075751	2.98605
SIK3	SIK Family Kinase 3	Protein Coding	Q9Y2K2	48	GC11M116843	2.98413
DNAH9	Dynein Axonemal Heavy Chain 9	Protein Coding	Q9NYC9	45	GC17P011598	2.98141
DNAAF2	Dynein Axonemal Assembly Factor 2	Protein Coding	Q9NVR5	44	GC14M049625	2.98141
DNAAF3	Dynein Axonemal Assembly Factor 3	Protein Coding	Q8N9W5	43	GC19M055158	2.98141
A2ML1	Alpha-2-Macroglobulin Like 1	Protein Coding	A8K2U0	46	GC12P008822	2.98014
CYP2E1	Cytochrome P450 Family 2 Subfamily E Member 1	Protein Coding	P05181	53	GC10P133520	2.97777
MB	Myoglobin	Protein Coding	P02144	51	GC22M035606	2.9773
TLR8-AS1	TLR8 Antisense RNA 1	RNA Gene		20	GC0XM013650	2.97652
SERPINF2	Serpin Family F Member 2	Protein Coding	P08697	52	GC17P001742	2.97516
SMARCD2	SWI/SNF Related, Matrix Associated, Actin Dependent Regulator Of Chromatin, Subfamily D, Member 2	Protein Coding	Q92925	49	GC17M063832	2.97185
BGN	Biglycan	Protein Coding	P21810	51	GC0XP153494	2.96447
P2RY2	Purinergic Receptor P2Y2	Protein Coding	P41231	51	GC11P073677	2.96369
LIPG	Lipase G, Endothelial Type	Protein Coding	Q9Y5X9	48	GC18P049560	2.96329
MIR211	MicroRNA 211	RNA Gene		24	GC15M031065	2.96202
MET	MET Proto-Oncogene, Receptor Tyrosine Kinase	Protein Coding	P08581	61	GC07P116672	2.96122
DOCK2	Dedicator Of Cytokinesis 2	Protein Coding	Q92608	51	GC05P169637	2.95993
ISG15	ISG15 Ubiquitin Like Modifier	Protein Coding	P05161	53	GC01P001001	2.95938
ODAD1	Outer Dynein Arm Docking Complex Subunit 1	Protein Coding	Q96M63	41	GC19M079828	2.95888
BIRC5	Baculoviral IAP Repeat Containing 5	Protein Coding	O15392	52	GC17P078214	2.95883
MYLK	Myosin Light Chain Kinase	Protein Coding	Q15746	58	GC03M123610	2.95555
HDAC1	Histone Deacetylase 1	Protein Coding	Q13547	57	GC01P032292	2.9554
AKR1D1	Aldo-Keto Reductase Family 1 Member D1	Protein Coding	P51857	51	GC07P138029	2.95509
HRG	Histidine Rich Glycoprotein	Protein Coding	P04196	52	GC03P186660	2.95428
RUNX2	RUNX Family Transcription Factor 2	Protein Coding	Q13950	53	GC06P104322	2.95101
LPA	Lipoprotein(A)	Protein Coding	P08519	46	GC06M160531	2.94972
TMSB4X	Thymosin Beta 4 X-Linked	Protein Coding	P62328	46	GC0XP012975	2.94559
FFAR4	Free Fatty Acid Receptor 4	Protein Coding	Q5NUL3	46	GC10P093566	2.94113
MIR29C	MicroRNA 29c	RNA Gene		21	GC01M207820	2.94086
LOC117038795	CRISPRi-FlowFISH-Validated PRDX2 Regulatory Element 4	Functional Element		4	GC19P082661	2.94042
IGFBP1	Insulin Like Growth Factor Binding Protein 1	Protein Coding	P08833	50	GC07P048599	2.93834
EPHB2	EPH Receptor B2	Protein Coding	P29323	59	GC01P022710	2.9375
DUOX2	Dual Oxidase 2	Protein Coding	Q9NRD8	50	GC15M045092	2.93729
BRINP3	BMP/Retinoic Acid Inducible Neural Specific 3	Protein Coding	Q76B58	37	GC01M190067	2.93663
CCL21	C-C Motif Chemokine Ligand 21	Protein Coding	O00585	48	GC09M034709	2.93448
ENTPD1	Ectonucleoside Triphosphate Diphosphohydrolase 1	Protein Coding	P49961	57	GC10P098649	2.93247
CLEC4E	C-Type Lectin Domain Family 4 Member E	Protein Coding	Q9ULY5	42	GC12M008554	2.92912
IL17C	Interleukin 17C	Protein Coding	Q9P0M4	44	GC16P088638	2.92732
G6PC1	Glucose-6-Phosphatase Catalytic Subunit 1	Protein Coding	P35575	51	GC17P079560	2.9263
MC1R	Melanocortin 1 Receptor	Protein Coding	Q01726	54	GC16P089912	2.92444
GATA1	GATA Binding Protein 1	Protein Coding	P15976	53	GC0XP048786	2.92161
GSTT1	Glutathione S-Transferase Theta 1	Protein Coding	P30711	38	GC22Mi00270	2.92148
SERPINB4	Serpin Family B Member 4	Protein Coding	P48594	42	GC18M063637	2.91688
FSTL1	Follistatin Like 1	Protein Coding	Q12841	48	GC03M120392	2.91684
TYR	Tyrosinase	Protein Coding	P14679	55	GC11P089177	2.91626
MIR30B	MicroRNA 30b	RNA Gene		24	GC08M134800	2.91474
CBR3-AS1	CBR3 Antisense RNA 1	RNA Gene		21	GC21M036090	2.91312
SCARB1	Scavenger Receptor Class B Member 1	Protein Coding	Q8WTV0	54	GC12M124776	2.91129
HSPA1B	Heat Shock Protein Family A (Hsp70) Member 1B	Protein Coding	P0DMV9	46	GC06P104116	2.91069
TNFRSF4	TNF Receptor Superfamily Member 4	Protein Coding	P43489	50	GC01M001211	2.9098
PDE5A	Phosphodiesterase 5A	Protein Coding	O76074	51	GC04M119494	2.90974
CLEC1A	C-Type Lectin Domain Family 1 Member A	Protein Coding	Q8NC01	47	GC12M024901	2.90885
CASP7	Caspase 7	Protein Coding	P55210	56	GC10P113679	2.90856
PNPLA3	Patatin Like Phospholipase Domain Containing 3	Protein Coding	Q9NST1	48	GC22P043923	2.90833
GAS8	Growth Arrest Specific 8	Protein Coding	O95995	45	GC16P090019	2.90802
PPARGC1A	PPARG Coactivator 1 Alpha	Protein Coding	Q9UBK2	54	GC04M023755	2.90652
DNAH1	Dynein Axonemal Heavy Chain 1	Protein Coding	Q9P2D7	42	GC03P053420	2.905
CNTF	Ciliary Neurotrophic Factor	Protein Coding	P26441	48	GC11P058622	2.9025
CD46	CD46 Molecule	Protein Coding	P15529	54	GC01P207752	2.89707
RAC2	Rac Family Small GTPase 2	Protein Coding	P15153	58	GC22M068176	2.89514
MIR124-1	MicroRNA 124-1	RNA Gene		22	GC08M009903	2.8941
PIK3C2A	Phosphatidylinositol-4-Phosphate 3-Kinase Catalytic Subunit Type 2 Alpha	Protein Coding	O00443	54	GC11M017772	2.89376
MIR424	MicroRNA 424	RNA Gene		21	GC0XM134728	2.89282
RO60	Ro60, Y RNA Binding Protein	Protein Coding	P10155	42	GC01P193059	2.89269
F11R	F11 Receptor	Protein Coding	Q9Y624	49	GC01M160995	2.89122
IGF1R	Insulin Like Growth Factor 1 Receptor	Protein Coding	P08069	61	GC15P098648	2.89112
SIK1	Salt Inducible Kinase 1	Protein Coding	P57059	53	GC21M043414	2.88557
CD1A	CD1a Molecule	Protein Coding	P06126	46	GC01P158255	2.88304
LTC4S	Leukotriene C4 Synthase	Protein Coding	Q16873	50	GC05P179793	2.87785
MGP	Matrix Gla Protein	Protein Coding	P08493	50	GC12M024990	2.8762
PTH	Parathyroid Hormone	Protein Coding	P01270	52	GC11M013492	2.87429
UNC93B1	Unc-93 Homolog B1, TLR Signaling Regulator	Protein Coding	Q9H1C4	46	GC11M067991	2.87328
CYP3A5	Cytochrome P450 Family 3 Subfamily A Member 5	Protein Coding	P20815	51	GC07M099648	2.87321
REN	Renin	Protein Coding	P00797	56	GC01M204154	2.87083
CDH5	Cadherin 5	Protein Coding	P33151	53	GC16P066366	2.87075
ADORA3	Adenosine A3 Receptor	Protein Coding	P0DMS8	51	GC01M111499	2.86897
MRC1	Mannose Receptor C-Type 1	Protein Coding	P22897	46	GC10P017809	2.86851
CYP1A1	Cytochrome P450 Family 1 Subfamily A Member 1	Protein Coding	P04798	54	GC15M074719	2.86037
LMX1B	LIM Homeobox Transcription Factor 1 Beta	Protein Coding	O60663	50	GC09P126614	2.85982
RSPH1	Radial Spoke Head Component 1	Protein Coding	Q8WYR4	46	GC21M042472	2.85931
RSPH3	Radial Spoke Head 3	Protein Coding	Q86UC2	43	GC06M158962	2.85931
LY9	Lymphocyte Antigen 9	Protein Coding	Q9HBG7	46	GC01P160796	2.85626
CCL1	C-C Motif Chemokine Ligand 1	Protein Coding	P22362	44	GC17M060389	2.8536
MKI67	Marker Of Proliferation Ki-67	Protein Coding	P46013	51	GC10M128096	2.84882
WT1	WT1 Transcription Factor	Protein Coding	P19544	55	GC11M032365	2.84648
IL26	Interleukin 26	Protein Coding	Q9NPH9	41	GC12M068201	2.84395
TSC2	TSC Complex Subunit 2	Protein Coding	P49815	57	GC16P045943	2.8409
NLRP13	NLR Family Pyrin Domain Containing 13	Protein Coding	Q86W25	41	GC19M080202	2.83996
AQP1	Aquaporin 1 (Colton Blood Group)	Protein Coding	P29972	53	GC07P030911	2.83882
F2RL3	F2R Like Thrombin Or Trypsin Receptor 3	Protein Coding	Q96RI0	52	GC19P016888	2.83828
USB1	U6 SnRNA Biogenesis Phosphodiesterase 1	Protein Coding	Q9BQ65	42	GC16P057999	2.8329
EIF2AK2	Eukaryotic Translation Initiation Factor 2 Alpha Kinase 2	Protein Coding	P19525	57	GC02M037099	2.82944
MYSM1	Myb Like, SWIRM And MPN Domains 1	Protein Coding	Q5VVJ2	46	GC01M058696	2.8283
VIM	Vimentin	Protein Coding	P08670	58	GC10P017227	2.82758
CPB2	Carboxypeptidase B2	Protein Coding	Q96IY4	51	GC13M046053	2.82651
KRT5	Keratin 5	Protein Coding	P13647	53	GC12M052514	2.82638
CD1D	CD1d Molecule	Protein Coding	P15813	50	GC01P158178	2.82622
SCNN1A	Sodium Channel Epithelial 1 Subunit Alpha	Protein Coding	P37088	56	GC12M006346	2.82606
MAP3K14	Mitogen-Activated Protein Kinase Kinase Kinase 14	Protein Coding	Q99558	52	GC17M045263	2.82567
RANBP2	RAN Binding Protein 2	Protein Coding	P49792	53	GC02P108719	2.82506
SEMA7A	Semaphorin 7A (John Milton Hagen Blood Group)	Protein Coding	O75326	50	GC15M074409	2.82181
LOC100287329	Uncharacterized LOC100287329	RNA Gene		14	GC06M080924	2.82129
IL17RC	Interleukin 17 Receptor C	Protein Coding	Q8NAC3	46	GC03P009917	2.82059
ADORA2B	Adenosine A2b Receptor	Protein Coding	P29275	54	GC17P074910	2.81865
INVS	Inversin	Protein Coding	Q9Y283	51	GC09P100099	2.81808
NQO1	NAD(P)H Quinone Dehydrogenase 1	Protein Coding	P15559	54	GC16M069706	2.81753
KLF6	KLF Transcription Factor 6	Protein Coding	Q99612	50	GC10M003779	2.81622
SLCO1B1	Solute Carrier Organic Anion Transporter Family Member 1B1	Protein Coding	Q9Y6L6	54	GC12P028683	2.81567
CSF3R	Colony Stimulating Factor 3 Receptor	Protein Coding	Q99062	54	GC01M036466	2.8099
IL17RB	Interleukin 17 Receptor B	Protein Coding	Q9NRM6	48	GC03P053855	2.80851
TRL-TAG1-1	TRNA-Leu (Anticodon TAG) 1-1	RNA Gene		12	GC17M013536	2.80723
NME8	NME/NM23 Family Member 8	Protein Coding	Q8N427	48	GC07P037889	2.80542
CCDC103	Coiled-Coil Domain Containing 103	Protein Coding	Q8IW40	42	GC17P078159	2.80542
LRRC56	Leucine Rich Repeat Containing 56	Protein Coding	Q8IYG6	42	GC11P002827	2.80542
DNAAF6	Dynein Axonemal Assembly Factor 6	Protein Coding	Q9NQM4	36	GC0XP107207	2.80542
GPR65	G Protein-Coupled Receptor 65	Protein Coding	Q8IYL9	44	GC14P088005	2.8034
ADAM33	ADAM Metallopeptidase Domain 33	Protein Coding	Q9BZ11	44	GC20M003756	2.80322
ERBB3	Erb-B2 Receptor Tyrosine Kinase 3	Protein Coding	P21860	61	GC12P058086	2.8013
NLRP14	NLR Family Pyrin Domain Containing 14	Protein Coding	Q86W24	43	GC11P007020	2.80083
LYN	LYN Proto-Oncogene, Src Family Tyrosine Kinase	Protein Coding	P07948	55	GC08P055879	2.80042
MIR106B	MicroRNA 106b	RNA Gene		24	GC07M103958	2.80014
MIR590	MicroRNA 590	RNA Gene		22	GC07P074191	2.79873
LTBR	Lymphotoxin Beta Receptor	Protein Coding	P36941	48	GC12P006375	2.79846
CD84	CD84 Molecule	Protein Coding	Q9UIB8	49	GC01M160541	2.79717
MIR216A	MicroRNA 216a	RNA Gene		23	GC02M055988	2.79694
HYDIN	HYDIN Axonemal Central Pair Apparatus Protein	Protein Coding	Q4G0P3	45	GC16M071954	2.79664
EP300	E1A Binding Protein P300	Protein Coding	Q09472	60	GC22P052546	2.79602
ICAM3	Intercellular Adhesion Molecule 3	Protein Coding	P32942	50	GC19M010438	2.79534
IL12RB2	Interleukin 12 Receptor Subunit Beta 2	Protein Coding	Q99665	50	GC01P067307	2.79242
PYY	Peptide YY	Protein Coding	P10082	48	GC17M043952	2.79188
HBEGF	Heparin Binding EGF Like Growth Factor	Protein Coding	Q99075	50	GC05M140332	2.79186
PROKR1	Prokineticin Receptor 1	Protein Coding	Q8TCW9	43	GC02P068643	2.79141
LOC110806263	TERT 5' Regulatory Region	Functional Element		4	GC05P001294	2.79102
TMPRSS2	Transmembrane Serine Protease 2	Protein Coding	O15393	54	GC21M041464	2.79076
APOC3	Apolipoprotein C3	Protein Coding	P02656	52	GC11P116829	2.79055
SCD	Stearoyl-CoA Desaturase	Protein Coding	O00767	56	GC10P100347	2.78948
TOP1	DNA Topoisomerase I	Protein Coding	P11387	56	GC20P041028	2.78888
PTGER3	Prostaglandin E Receptor 3	Protein Coding	P43115	53	GC01M070852	2.78735
EZH2	Enhancer Of Zeste 2 Polycomb Repressive Complex 2 Subunit	Protein Coding	Q15910	60	GC07M148807	2.78725
TNFRSF12A	TNF Receptor Superfamily Member 12A	Protein Coding	Q9NP84	48	GC16P003018	2.78679
HPX	Hemopexin	Protein Coding	P02790	48	GC11M008389	2.7803
MIR373	MicroRNA 373	RNA Gene		22	GC19P083882	2.78029
SIGLEC8	Sialic Acid Binding Ig Like Lectin 8	Protein Coding	Q9NYZ4	48	GC19M051450	2.77634
SCNN1G	Sodium Channel Epithelial 1 Subunit Gamma	Protein Coding	P51170	54	GC16P023182	2.77355
MSN	Moesin	Protein Coding	P26038	54	GC0XP065588	2.77063
NPPA	Natriuretic Peptide A	Protein Coding	P01160	52	GC01M011846	2.76894
ITCH	Itchy E3 Ubiquitin Protein Ligase	Protein Coding	Q96J02	54	GC20P034363	2.76822
CLCA1	Chloride Channel Accessory 1	Protein Coding	A8K7I4	46	GC01P086468	2.76774
IFI16	Interferon Gamma Inducible Protein 16	Protein Coding	Q16666	49	GC01P158969	2.76365
DEFA6	Defensin Alpha 6	Protein Coding	Q01524	42	GC08M006924	2.76249
IVL	Involucrin	Protein Coding	P07476	45	GC01P154600	2.76144
CYP4F2	Cytochrome P450 Family 4 Subfamily F Member 2	Protein Coding	P78329	50	GC19M015878	2.75883
HSPG2	Heparan Sulfate Proteoglycan 2	Protein Coding	P98160	54	GC01M021822	2.75866
KDM6B	Lysine Demethylase 6B	Protein Coding	O15054	52	GC17P007834	2.75504
F11	Coagulation Factor XI	Protein Coding	P03951	54	GC04P186268	2.7537
KRT6A	Keratin 6A	Protein Coding	P02538	50	GC12M052488	2.75317
PTK2	Protein Tyrosine Kinase 2	Protein Coding	Q05397	54	GC08M140657	2.7531
LINC00261	Long Intergenic Non-Protein Coding RNA 261	RNA Gene		24	GC20M022529	2.75177
FOXO1	Forkhead Box O1	Protein Coding	Q12778	58	GC13M040555	2.74702
MAPKAPK2	MAPK Activated Protein Kinase 2	Protein Coding	P49137	53	GC01P206684	2.74487
CEACAM3	CEA Cell Adhesion Molecule 3	Protein Coding	P40198	49	GC19P041796	2.74485
SLC29A3	Solute Carrier Family 29 Member 3	Protein Coding	Q9BZD2	51	GC10P071320	2.74326
CFB	Complement Factor B	Protein Coding	P00751	54	GC06P031945	2.74255
KRT8	Keratin 8	Protein Coding	P05787	53	GC12M052897	2.74222
DPEP1	Dipeptidase 1	Protein Coding	P16444	50	GC16P089613	2.74169
FCAR	Fc Alpha Receptor	Protein Coding	P24071	47	GC19P083920	2.74126
APOC2	Apolipoprotein C2	Protein Coding	P02655	50	GC19P083475	2.73765
CLEC4C	C-Type Lectin Domain Family 4 Member C	Protein Coding	Q8WTT0	40	GC12M008563	2.73676
GNAS	GNAS Complex Locus	Protein Coding	P84996	57	GC20P058839	2.73642
NPY	Neuropeptide Y	Protein Coding	P01303	51	GC07P024290	2.73406
LINC-PINT	Long Intergenic Non-Protein Coding RNA, P53 Induced Transcript	RNA Gene	A0A455ZAR2	23	GC07M130795	2.73329
MAVS	Mitochondrial Antiviral Signaling Protein	Protein Coding	Q7Z434	46	GC20P004927	2.73257
MC3R	Melanocortin 3 Receptor	Protein Coding	P41968	47	GC20P056248	2.73052
MUC7	Mucin 7, Secreted	Protein Coding	Q8TAX7	41	GC04P070430	2.72977
DMD	Dystrophin	Protein Coding	P11532	52	GC0XM031097	2.72609
CST9	Cystatin 9	Protein Coding	Q5W186	38	GC20M023780	2.72474
TFF3	Trefoil Factor 3	Protein Coding	Q07654	47	GC21M042311	2.72303
RFX5	Regulatory Factor X5	Protein Coding	P48382	50	GC01M151340	2.72269
KRT10	Keratin 10	Protein Coding	P13645	50	GC17M040818	2.72164
SNHG7	Small Nucleolar RNA Host Gene 7	RNA Gene		24	GC09M138183	2.71937
CFHR2	Complement Factor H Related 2	Protein Coding	P36980	46	GC01P196943	2.71936
PRKAA1	Protein Kinase AMP-Activated Catalytic Subunit Alpha 1	Protein Coding	Q13131	53	GC05M040759	2.71656
NR3C2	Nuclear Receptor Subfamily 3 Group C Member 2	Protein Coding	P08235	53	GC04M148078	2.71498
RC3H1	Ring Finger And CCCH-Type Domains 1	Protein Coding	Q5TC82	43	GC01M173931	2.70897
LACRT	Lacritin	Protein Coding	Q9GZZ8	39	GC12M055296	2.7088
TREML1	Triggering Receptor Expressed On Myeloid Cells Like 1	Protein Coding	Q86YW5	42	GC06M081111	2.70557
STK36	Serine/Threonine Kinase 36	Protein Coding	Q9NRP7	50	GC02P218672	2.70314
CD200R1	CD200 Receptor 1	Protein Coding	Q8TD46	45	GC03M112921	2.70232
ERAP2	Endoplasmic Reticulum Aminopeptidase 2	Protein Coding	Q6P179	47	GC05P096875	2.69945
MIR30E	MicroRNA 30e	RNA Gene		25	GC01P040754	2.69677
JAGN1	Jagunal Homolog 1	Protein Coding	Q8N5M9	42	GC03P009890	2.69656
CHGA	Chromogranin A	Protein Coding	P10645	50	GC14P092962	2.69624
SKIC2	SKI2 Subunit Of Superkiller Complex	Protein Coding	Q15477	49	GC06P111654	2.69579
UGT1A1	UDP Glucuronosyltransferase Family 1 Member A1	Protein Coding	P22309	57	GC02P233760	2.69355
FUT2	Fucosyltransferase 2	Protein Coding	Q10981	52	GC19P048695	2.6934
SPARC	Secreted Protein Acidic And Cysteine Rich	Protein Coding	P09486	56	GC05M151661	2.69202
CARD16	Caspase Recruitment Domain Family Member 16	Protein Coding	Q5EG05	42	GC11M105041	2.68882
NR4A1	Nuclear Receptor Subfamily 4 Group A Member 1	Protein Coding	P22736	54	GC12P052022	2.68827
IGF2	Insulin Like Growth Factor 2	Protein Coding	P01344	56	GC11M008042	2.68822
ITGAV	Integrin Subunit Alpha V	Protein Coding	P06756	54	GC02P186589	2.68692
LRRK2	Leucine Rich Repeat Kinase 2	Protein Coding	Q5S007	56	GC12P040196	2.68387
CD83	CD83 Molecule	Protein Coding	Q01151	47	GC06P014117	2.68291
SSB	Small RNA Binding Exonuclease Protection Factor La	Protein Coding	P05455	49	GC02P169791	2.67925
CPOX	Coproporphyrinogen Oxidase	Protein Coding	P36551	50	GC03M098576	2.67844
CTSL	Cathepsin L	Protein Coding	P07711	54	GC09P087725	2.67419
LEPR	Leptin Receptor	Protein Coding	P48357	57	GC01P065426	2.67404
C9orf72	C9orf72-SMCR8 Complex Subunit	Protein Coding	Q96LT7	47	GC09M028870	2.67045
LINC01725	Long Intergenic Non-Protein Coding RNA 1725	RNA Gene		16	GC01M083348	2.67008
NRIR	Negative Regulator Of Interferon Response	RNA Gene		18	GC02M006791	2.66934
SPAG1	Sperm Associated Antigen 1	Protein Coding	Q07617	46	GC08P100157	2.66762
CFAP298	Cilia And Flagella Associated Protein 298	Protein Coding	P57076	45	GC21M032593	2.66762
ZMYND10	Zinc Finger MYND-Type Containing 10	Protein Coding	O75800	45	GC03M052510	2.66762
CCDC65	Coiled-Coil Domain Containing 65	Protein Coding	Q8IXS2	43	GC12P048904	2.66762
ENO2	Enolase 2	Protein Coding	P09104	54	GC12P006913	2.66697
F7	Coagulation Factor VII	Protein Coding	P08709	54	GC13P113105	2.66581
LINC01258	Long Intergenic Non-Protein Coding RNA 1258	RNA Gene		16	GC04M038423	2.66547
FCER1A	Fc Epsilon Receptor Ia	Protein Coding	P12319	50	GC01P159259	2.66372
MACIR	Macrophage Immunometabolism Regulator	Protein Coding	Q96GV9	37	GC05P103259	2.66128
IRF7	Interferon Regulatory Factor 7	Protein Coding	Q92985	54	GC11M000612	2.65999
SNHG8	Small Nucleolar RNA Host Gene 8	RNA Gene		24	GC04P118278	2.65604
TCN2	Transcobalamin 2	Protein Coding	P20062	49	GC22P052194	2.65557
FGA	Fibrinogen Alpha Chain	Protein Coding	P02671	56	GC04M154583	2.6542
CYP7A1	Cytochrome P450 Family 7 Subfamily A Member 1	Protein Coding	P22680	49	GC08M058490	2.65375
SP1	Sp1 Transcription Factor	Protein Coding	P08047	52	GC12P053380	2.65319
VCAN	Versican	Protein Coding	P13611	54	GC05P083471	2.65313
CD34	CD34 Molecule	Protein Coding	P28906	52	GC01M207880	2.65275
CSF1R	Colony Stimulating Factor 1 Receptor	Protein Coding	P07333	59	GC05M150053	2.65126
AEBP1	AE Binding Protein 1	Protein Coding	Q8IUX7	48	GC07P044145	2.65077
PON2	Paraoxonase 2	Protein Coding	Q15165	50	GC07M095404	2.64989
SLC27A4	Solute Carrier Family 27 Member 4	Protein Coding	Q6P1M0	51	GC09P128340	2.64899
TTTY10	Testis-Specific Transcript, Y-Linked 10	RNA Gene	Q9BZA0	18	GC0YM020375	2.64876
MCL1	MCL1 Apoptosis Regulator, BCL2 Family Member	Protein Coding	Q07820	54	GC01M155854	2.64846
PLA2G1B	Phospholipase A2 Group IB	Protein Coding	P04054	52	GC12M120322	2.64498
SERPINA7	Serpin Family A Member 7	Protein Coding	P05543	48	GC0XM106032	2.64484
BAX	BCL2 Associated X, Apoptosis Regulator	Protein Coding	Q07812	57	GC19P048954	2.64436
MIRLET7A1	MicroRNA Let-7a-1	RNA Gene		24	GC09P094175	2.64432
SERPINH1	Serpin Family H Member 1	Protein Coding	P50454	53	GC11P075562	2.64405
PTK2B	Protein Tyrosine Kinase 2 Beta	Protein Coding	Q14289	56	GC08P027311	2.64325
DPP9	Dipeptidyl Peptidase 9	Protein Coding	Q86TI2	49	GC19M009342	2.64232
PPP1CA	Protein Phosphatase 1 Catalytic Subunit Alpha	Protein Coding	P62136	53	GC11M109346	2.64142
ADAMTS1	ADAM Metallopeptidase With Thrombospondin Type 1 Motif 1	Protein Coding	Q9UHI8	52	GC21M026835	2.64098
FZD4	Frizzled Class Receptor 4	Protein Coding	Q9ULV1	56	GC11M086945	2.64058
LINC00504	Long Intergenic Non-Protein Coding RNA 504	RNA Gene		20	GC04M014478	2.63952
LINC02882	Long Intergenic Non-Protein Coding RNA 2882	RNA Gene		17	GC12M073212	2.63952
ARF4-AS1	ARF4 Antisense RNA 1	RNA Gene		16	GC03P057597	2.63952
LINC02955	Long Intergenic Non-Protein Coding RNA 2955	RNA Gene		16	GC12P028712	2.63952
LINC02895	Long Intergenic Non-Protein Coding RNA 2895	RNA Gene		14	GC15M038012	2.63952
ENSG00000230490	Novel Transcript	RNA Gene		12	GC13M038427	2.63952
ENSG00000245768	Novel Transcript	RNA Gene		12	GC16P058733	2.63952
ENSG00000250519	Novel Transcript	RNA Gene		12	GC11P094182	2.63952
ENSG00000258081	Novel Transcript	RNA Gene		12	GC14P038490	2.63952
ENSG00000235450	Novel Transcript	RNA Gene		10	GC07M091366	2.63952
ENSG00000251216	Novel Transcript	RNA Gene		10	GC04M173924	2.63952
LOC101927560	Uncharacterized LOC101927560	RNA Gene		10	GC01M083801	2.63952
ENSG00000253288	Novel Transcript	RNA Gene		8	GC08M137749	2.63952
lnc-IQCM-2		RNA Gene		8	GC04M149353	2.63952
lnc-HMGXB4-8		RNA Gene		7	GC22P052311	2.63952
MK280073-022		RNA Gene		6	GC01M172595	2.63952
MK280073-023		RNA Gene		6	GC01P173326	2.63952
MK280073-058		RNA Gene		6	GC10P112107	2.63952
MK280073-120		RNA Gene		6	GC12P089444	2.63952
MK280073-197		RNA Gene		6	GC15P055965	2.63952
MK280073-202		RNA Gene		6	GC15M133411	2.63952
MK280073-346		RNA Gene		6	GC02M060134	2.63952
MK280073-501		RNA Gene		6	GC04M181631	2.63952
MK280073-521		RNA Gene		6	GC05P078685	2.63952
MK280073-008		RNA Gene		5	GC01P059371	2.63952
MK280073-013		RNA Gene		5	GC01M067179	2.63952
MK280073-020		RNA Gene		5	GC01P092548	2.63952
MK280073-025		RNA Gene		5	GC01P185641	2.63952
MK280073-049		RNA Gene		5	GC10M076146	2.63952
MK280073-052		RNA Gene		5	GC10P099794	2.63952
MK280073-055		RNA Gene		5	GC10M094717	2.63952
MK280073-059		RNA Gene		5	GC10P112254	2.63952
MK280073-060		RNA Gene		5	GC10M117083	2.63952
MK280073-063		RNA Gene		5	GC10P129576	2.63952
MK280073-083		RNA Gene		5	GC11P086684	2.63952
MK280073-093		RNA Gene		5	GC11P128143	2.63952
MK280073-121		RNA Gene		5	GC12P094826	2.63952
MK280073-164		RNA Gene		5	GC14P039499	2.63952
MK280073-175		RNA Gene		5	GC14P054332	2.63952
MK280073-199		RNA Gene		5	GC15M134785	2.63952
MK280073-203		RNA Gene		5	GC15P135552	2.63952
MK280073-206		RNA Gene		5	GC15M134788	2.63952
MK280073-216		RNA Gene		5	GC15P135558	2.63952
MK280073-273		RNA Gene		5	GC17M069617	2.63952
MK280073-296		RNA Gene		5	GC18M051972	2.63952
MK280073-300		RNA Gene		5	GC18M055802	2.63952
MK280073-334		RNA Gene		5	GC19P087142	2.63952
MK280073-351		RNA Gene		5	GC02P084228	2.63952
MK280073-353		RNA Gene		5	GC02P097939	2.63952
MK280073-460		RNA Gene		5	GC03M101539	2.63952
MK280073-461		RNA Gene		5	GC03M107696	2.63952
MK280073-475		RNA Gene		5	GC03M193609	2.63952
MK280073-493		RNA Gene		5	GC04M074249	2.63952
MK280073-510		RNA Gene		5	GC05M033352	2.63952
MK280073-513		RNA Gene		5	GC05P051640	2.63952
MK280073-522		RNA Gene		5	GC05M080516	2.63952
MK280073-524		RNA Gene		5	GC05M081057	2.63952
MK280073-527		RNA Gene		5	GC05P090242	2.63952
MK280073-571		RNA Gene		5	GC07P032182	2.63952
MK280073-621		RNA Gene		5	GC08M104962	2.63952
MK280073-623		RNA Gene		5	GC08P108062	2.63952
MK280073-001		RNA Gene		4	GC01P004042	2.63952
MK280073-007		RNA Gene		4	GC01M055497	2.63952
MK280073-018		RNA Gene		4	GC01P090554	2.63952
MK280073-027		RNA Gene		4	GC01M211406	2.63952
MK280073-028		RNA Gene		4	GC01P216489	2.63952
MK280073-030		RNA Gene		4	GC01M234053	2.63952
MK280073-037		RNA Gene		4	GC10M023670	2.63952
MK280073-040		RNA Gene		4	GC10P031285	2.63952
MK280073-044		RNA Gene		4	GC10P058233	2.63952
MK280073-046		RNA Gene		4	GC10M063996	2.63952
MK280073-047		RNA Gene		4	GC10P072439	2.63952
MK280073-051		RNA Gene		4	GC10M088188	2.63952
MK280073-053		RNA Gene		4	GC10M091735	2.63952
MK280073-056		RNA Gene		4	GC10M098725	2.63952
MK280073-057		RNA Gene		4	GC10P099384	2.63952
MK280073-071		RNA Gene		4	GC11P025835	2.63952
MK280073-072		RNA Gene		4	GC11P030182	2.63952
MK280073-073		RNA Gene		4	GC11P032735	2.63952
MK280073-075		RNA Gene		4	GC11P035706	2.63952
MK280073-079		RNA Gene		4	GC11P074389	2.63952
MK280073-081		RNA Gene		4	GC11P079429	2.63952
MK280073-082		RNA Gene		4	GC11M110773	2.63952
MK280073-089		RNA Gene		4	GC11M109966	2.63952
MK280073-090		RNA Gene		4	GC11P113709	2.63952
MK280073-091		RNA Gene		4	GC11P114536	2.63952
MK280073-092		RNA Gene		4	GC11M115880	2.63952
MK280073-103		RNA Gene		4	GC12P030304	2.63952
MK280073-106		RNA Gene		4	GC12P045374	2.63952
MK280073-115		RNA Gene		4	GC12M066098	2.63952
MK280073-116		RNA Gene		4	GC12M070474	2.63952
MK280073-117		RNA Gene		4	GC12P072448	2.63952
MK280073-119		RNA Gene		4	GC12M088712	2.63952
MK280073-123		RNA Gene		4	GC12M097607	2.63952
MK280073-125		RNA Gene		4	GC13P021728	2.63952
MK280073-140		RNA Gene		4	GC13M066024	2.63952
MK280073-149		RNA Gene		4	GC13P094375	2.63952
MK280073-150		RNA Gene		4	GC13P094874	2.63952
MK280073-153		RNA Gene		4	GC13P110050	2.63952
MK280073-154		RNA Gene		4	GC13P111137	2.63952
MK280073-168		RNA Gene		4	GC14P039490	2.63952
MK280073-174		RNA Gene		4	GC14M049148	2.63952
MK280073-176		RNA Gene		4	GC14P056234	2.63952
MK280073-179		RNA Gene		4	GC14P062288	2.63952
MK280073-180		RNA Gene		4	GC14M066686	2.63952
MK280073-182		RNA Gene		4	GC14M072413	2.63952
MK280073-183		RNA Gene		4	GC14M085022	2.63952
MK280073-185		RNA Gene		4	GC14M115935	2.63952
MK280073-190		RNA Gene		4	GC15P055677	2.63952
MK280073-194		RNA Gene		4	GC15P054390	2.63952
MK280073-205		RNA Gene		4	GC15P135553	2.63952
MK280073-207		RNA Gene		4	GC15P135554	2.63952
MK280073-208		RNA Gene		4	GC15M134789	2.63952
MK280073-221		RNA Gene		4	GC16M020760	2.63952
MK280073-233		RNA Gene		4	GC16P052321	2.63952
MK280073-243		RNA Gene		4	GC16P065557	2.63952
MK280073-247		RNA Gene		4	GC16P074517	2.63952
MK280073-258		RNA Gene		4	GC17P084496	2.63952
MK280073-280		RNA Gene		4	GC18M002864	2.63952
MK280073-283		RNA Gene		4	GC18M030538	2.63952
MK280073-295		RNA Gene		4	GC18P049424	2.63952
MK280073-301		RNA Gene		4	GC18P057227	2.63952
MK280073-302		RNA Gene		4	GC18M060801	2.63952
MK280073-313		RNA Gene		4	GC19M081137	2.63952
MK280073-345		RNA Gene		4	GC02M035323	2.63952
MK280073-349		RNA Gene		4	GC02M076652	2.63952
MK280073-352		RNA Gene		4	GC02M099767	2.63952
MK280073-354		RNA Gene		4	GC02P148383	2.63952
MK280073-355		RNA Gene		4	GC02M149406	2.63952
MK280073-357		RNA Gene		4	GC02M156966	2.63952
MK280073-359		RNA Gene		4	GC02M157401	2.63952
MK280073-364		RNA Gene		4	GC02P213678	2.63952
MK280073-384		RNA Gene		4	GC20M021951	2.63952
MK280073-389		RNA Gene		4	GC20P024515	2.63952
MK280073-396		RNA Gene		4	GC20P041208	2.63952
MK280073-397		RNA Gene		4	GC20M042010	2.63952
MK280073-414		RNA Gene		4	GC21M021709	2.63952
MK280073-434		RNA Gene		4	GC22P055412	2.63952
MK280073-445		RNA Gene		4	GC03M002428	2.63952
MK280073-453		RNA Gene		4	GC03M040957	2.63952
MK280073-455		RNA Gene		4	GC03P061366	2.63952
MK280073-456		RNA Gene		4	GC03M070795	2.63952
MK280073-464		RNA Gene		4	GC03P122736	2.63952
MK280073-465		RNA Gene		4	GC03P136592	2.63952
MK280073-466		RNA Gene		4	GC03P139594	2.63952
MK280073-467		RNA Gene		4	GC03P140991	2.63952
MK280073-468		RNA Gene		4	GC03M141299	2.63952
MK280073-470		RNA Gene		4	GC03P158037	2.63952
MK280073-473		RNA Gene		4	GC03P174608	2.63952
MK280073-476		RNA Gene		4	GC04P002111	2.63952
MK280073-486		RNA Gene		4	GC04P037274	2.63952
MK280073-487		RNA Gene		4	GC04M037942	2.63952
MK280073-490		RNA Gene		4	GC04M054533	2.63952
MK280073-495		RNA Gene		4	GC04M099115	2.63952
MK280073-496		RNA Gene		4	GC04P117926	2.63952
MK280073-499		RNA Gene		4	GC04P158477	2.63952
MK280073-500		RNA Gene		4	GC04P164547	2.63952
MK280073-512		RNA Gene		4	GC05P041746	2.63952
MK280073-515		RNA Gene		4	GC05M052974	2.63952
MK280073-516		RNA Gene		4	GC05P059692	2.63952
MK280073-519		RNA Gene		4	GC05P067783	2.63952
MK280073-523		RNA Gene		4	GC05P080545	2.63952
MK280073-525		RNA Gene		4	GC05P081595	2.63952
MK280073-530		RNA Gene		4	GC05M144054	2.63952
MK280073-531		RNA Gene		4	GC05M144827	2.63952
MK280073-532		RNA Gene		4	GC05P155172	2.63952
MK280073-533		RNA Gene		4	GC05M158442	2.63952
MK280073-538		RNA Gene		4	GC06P108936	2.63952
MK280073-540		RNA Gene		4	GC06P108937	2.63952
MK280073-543		RNA Gene		4	GC06P108939	2.63952
MK280073-544		RNA Gene		4	GC06M082418	2.63952
MK280073-551		RNA Gene		4	GC06P108943	2.63952
MK280073-554		RNA Gene		4	GC06P108945	2.63952
MK280073-556		RNA Gene		4	GC06M102807	2.63952
MK280073-557		RNA Gene		4	GC06M112631	2.63952
MK280073-558		RNA Gene		4	GC06P116346	2.63952
MK280073-559		RNA Gene		4	GC06M117099	2.63952
MK280073-561		RNA Gene		4	GC06P117857	2.63952
MK280073-564		RNA Gene		4	GC06M126239	2.63952
MK280073-574		RNA Gene		4	GC07M043778	2.63952
MK280073-578		RNA Gene		4	GC07P051672	2.63952
MK280073-585		RNA Gene		4	GC07P091217	2.63952
MK280073-586		RNA Gene		4	GC07P091510	2.63952
MK280073-590		RNA Gene		4	GC07P109911	2.63952
MK280073-592		RNA Gene		4	GC07M112721	2.63952
MK280073-593		RNA Gene		4	GC07P119465	2.63952
MK280073-596		RNA Gene		4	GC07M121711	2.63952
MK280073-597		RNA Gene		4	GC07M145239	2.63952
MK280073-609		RNA Gene		4	GC08M067650	2.63952
MK280073-618		RNA Gene		4	GC08M097043	2.63952
MK280073-655		RNA Gene		4	GC09M103543	2.63952
MK280073-659		RNA Gene		4	GC09M106185	2.63952
MK280073-688		RNA Gene		4	GC0XP137675	2.63952
MK280073-689		RNA Gene		4	GC0XM140239	2.63952
lnc-LRP5L-15		RNA Gene		4	GC22M068861	2.63952
MK280073-002		RNA Gene		3	GC01P013070	2.63952
MK280073-003		RNA Gene		3	GC01P034267	2.63952
MK280073-004		RNA Gene		3	GC01M035057	2.63952
MK280073-005		RNA Gene		3	GC01M037378	2.63952
MK280073-006		RNA Gene		3	GC01M050889	2.63952
MK280073-009		RNA Gene		3	GC01P060381	2.63952
MK280073-010		RNA Gene		3	GC01P060780	2.63952
MK280073-011		RNA Gene		3	GC01M066187	2.63952
MK280073-012		RNA Gene		3	GC01M066201	2.63952
MK280073-014		RNA Gene		3	GC01P075700	2.63952
MK280073-015		RNA Gene		3	GC01P075846	2.63952
MK280073-016		RNA Gene		3	GC01M086628	2.63952
MK280073-017		RNA Gene		3	GC01P086818	2.63952
MK280073-019		RNA Gene		3	GC01M092236	2.63952
MK280073-021		RNA Gene		3	GC01P113343	2.63952
MK280073-024		RNA Gene		3	GC01M184840	2.63952
MK280073-026		RNA Gene		3	GC01M188759	2.63952
MK280073-029		RNA Gene		3	GC01M222136	2.63952
MK280073-031		RNA Gene		3	GC01P248767	2.63952
MK280073-032		RNA Gene		3	GC10P001293	2.63952
MK280073-033		RNA Gene		3	GC10M005088	2.63952
MK280073-034		RNA Gene		3	GC10M005185	2.63952
MK280073-035		RNA Gene		3	GC10M010073	2.63952
MK280073-036		RNA Gene		3	GC10M015668	2.63952
MK280073-038		RNA Gene		3	GC10P027422	2.63952
MK280073-039		RNA Gene		3	GC10P027847	2.63952
MK280073-041		RNA Gene		3	GC10P043720	2.63952
MK280073-042		RNA Gene		3	GC10P053115	2.63952
MK280073-043		RNA Gene		3	GC10M056997	2.63952
MK280073-045		RNA Gene		3	GC10P063123	2.63952
MK280073-048		RNA Gene		3	GC10M075564	2.63952
MK280073-050		RNA Gene		3	GC10M082888	2.63952
MK280073-054		RNA Gene		3	GC10P099795	2.63952
MK280073-061		RNA Gene		3	GC10M120334	2.63952
MK280073-062		RNA Gene		3	GC10P125651	2.63952
MK280073-064		RNA Gene		3	GC11M008575	2.63952
MK280073-065		RNA Gene		3	GC11P006984	2.63952
MK280073-066		RNA Gene		3	GC11M009550	2.63952
MK280073-068		RNA Gene		3	GC11M014172	2.63952
MK280073-069		RNA Gene		3	GC11P018828	2.63952
MK280073-070		RNA Gene		3	GC11M025647	2.63952
MK280073-074		RNA Gene		3	GC11M034762	2.63952
MK280073-076		RNA Gene		3	GC11M110771	2.63952
MK280073-077		RNA Gene		3	GC11M110772	2.63952
MK280073-078		RNA Gene		3	GC11P079341	2.63952
MK280073-080		RNA Gene		3	GC11P079735	2.63952
MK280073-084		RNA Gene		3	GC11M110774	2.63952
MK280073-085		RNA Gene		3	GC11M110775	2.63952
MK280073-086		RNA Gene		3	GC11M110776	2.63952
MK280073-087		RNA Gene		3	GC11M110777	2.63952
MK280073-088		RNA Gene		3	GC11P101642	2.63952
MK280073-094		RNA Gene		3	GC12P029866	2.63952
MK280073-095		RNA Gene		3	GC12P029867	2.63952
MK280073-096		RNA Gene		3	GC12P029868	2.63952
MK280073-097		RNA Gene		3	GC12P029869	2.63952
MK280073-098		RNA Gene		3	GC12M025337	2.63952
MK280073-101		RNA Gene		3	GC12P029871	2.63952
MK280073-102		RNA Gene		3	GC12P029990	2.63952
MK280073-104		RNA Gene		3	GC12M030524	2.63952
MK280073-105		RNA Gene		3	GC12P033231	2.63952
MK280073-107		RNA Gene		3	GC12M046425	2.63952
MK280073-108		RNA Gene		3	GC12M047455	2.63952
MK280073-109		RNA Gene		3	GC12M048324	2.63952
MK280073-110		RNA Gene		3	GC12M055315	2.63952
MK280073-111		RNA Gene		3	GC12M055314	2.63952
MK280073-112		RNA Gene		3	GC12P058213	2.63952
MK280073-113		RNA Gene		3	GC12M058760	2.63952
MK280073-114		RNA Gene		3	GC12M060796	2.63952
MK280073-118		RNA Gene		3	GC12P086845	2.63952
MK280073-122		RNA Gene		3	GC12M096727	2.63952
MK280073-124		RNA Gene		3	GC13P018186	2.63952
MK280073-126		RNA Gene		3	GC13M038562	2.63952
MK280073-127		RNA Gene		3	GC13M038564	2.63952
MK280073-128		RNA Gene		3	GC13P034388	2.63952
MK280073-131		RNA Gene		3	GC13P038291	2.63952
MK280073-132		RNA Gene		3	GC13M045871	2.63952
MK280073-133		RNA Gene		3	GC13P047717	2.63952
MK280073-134		RNA Gene		3	GC13M050559	2.63952
MK280073-135		RNA Gene		3	GC13M051697	2.63952
MK280073-136		RNA Gene		3	GC13P052258	2.63952
MK280073-137		RNA Gene		3	GC13M052562	2.63952
MK280073-138		RNA Gene		3	GC13M053599	2.63952
MK280073-139		RNA Gene		3	GC13P054871	2.63952
MK280073-141		RNA Gene		3	GC13M071388	2.63952
MK280073-142		RNA Gene		3	GC13P072614	2.63952
MK280073-143		RNA Gene		3	GC13P078529	2.63952
MK280073-144		RNA Gene		3	GC13M079822	2.63952
MK280073-145		RNA Gene		3	GC13P079843	2.63952
MK280073-146		RNA Gene		3	GC13M081068	2.63952
MK280073-147		RNA Gene		3	GC13M091972	2.63952
MK280073-148		RNA Gene		3	GC13P092284	2.63952
MK280073-151		RNA Gene		3	GC13P106217	2.63952
MK280073-152		RNA Gene		3	GC13M106782	2.63952
MK280073-155		RNA Gene		3	GC14P039492	2.63952
MK280073-156		RNA Gene		3	GC14P039493	2.63952
MK280073-157		RNA Gene		3	GC14M025458	2.63952
MK280073-158		RNA Gene		3	GC14M025459	2.63952
MK280073-159		RNA Gene		3	GC14P039494	2.63952
MK280073-160		RNA Gene		3	GC14M025410	2.63952
MK280073-161		RNA Gene		3	GC14P039495	2.63952
MK280073-162		RNA Gene		3	GC14M028639	2.63952
MK280073-163		RNA Gene		3	GC14M029006	2.63952
MK280073-165		RNA Gene		3	GC14P039500	2.63952
MK280073-169		RNA Gene		3	GC14P039649	2.63952
MK280073-170		RNA Gene		3	GC14P039760	2.63952
MK280073-171		RNA Gene		3	GC14M039357	2.63952
MK280073-172		RNA Gene		3	GC14M046099	2.63952
MK280073-173		RNA Gene		3	GC14M046181	2.63952
MK280073-177		RNA Gene		3	GC14P056672	2.63952
MK280073-178		RNA Gene		3	GC14P058044	2.63952
MK280073-181		RNA Gene		3	GC14M071893	2.63952
MK280073-184		RNA Gene		3	GC14M115934	2.63952
MK280073-186		RNA Gene		3	GC15M020036	2.63952
MK280073-187		RNA Gene		3	GC15P052923	2.63952
MK280073-188		RNA Gene		3	GC15P055670	2.63952
MK280073-189		RNA Gene		3	GC15P055676	2.63952
MK280073-191		RNA Gene		3	GC15P055678	2.63952
MK280073-192		RNA Gene		3	GC15M050988	2.63952
MK280073-193		RNA Gene		3	GC15P054146	2.63952
MK280073-195		RNA Gene		3	GC15M134782	2.63952
MK280073-196		RNA Gene		3	GC15M134783	2.63952
MK280073-198		RNA Gene		3	GC15M134784	2.63952
MK280073-200		RNA Gene		3	GC15M134786	2.63952
MK280073-201		RNA Gene		3	GC15P135551	2.63952
MK280073-204		RNA Gene		3	GC15M134787	2.63952
MK280073-209		RNA Gene		3	GC15P135555	2.63952
MK280073-210		RNA Gene		3	GC15M134790	2.63952
MK280073-211		RNA Gene		3	GC15M134791	2.63952
MK280073-212		RNA Gene		3	GC15P135556	2.63952
MK280073-213		RNA Gene		3	GC15M134792	2.63952
MK280073-214		RNA Gene		3	GC15M134793	2.63952
MK280073-215		RNA Gene		3	GC15P135557	2.63952
MK280073-217		RNA Gene		3	GC16M013075	2.63952
MK280073-218		RNA Gene		3	GC16M012931	2.63952
MK280073-219		RNA Gene		3	GC16M013234	2.63952
MK280073-220		RNA Gene		3	GC16M016758	2.63952
MK280073-222		RNA Gene		3	GC16M021055	2.63952
MK280073-224		RNA Gene		3	GC16P051533	2.63952
MK280073-225		RNA Gene		3	GC16M041375	2.63952
MK280073-226		RNA Gene		3	GC16P051534	2.63952
MK280073-227		RNA Gene		3	GC16P051535	2.63952
MK280073-228		RNA Gene		3	GC16P051537	2.63952
MK280073-229		RNA Gene		3	GC16P051538	2.63952
MK280073-230		RNA Gene		3	GC16M047812	2.63952
MK280073-231		RNA Gene		3	GC16M048029	2.63952
MK280073-232		RNA Gene		3	GC16M048781	2.63952
MK280073-234		RNA Gene		3	GC16M052159	2.63952
MK280073-235		RNA Gene		3	GC16P052339	2.63952
MK280073-236		RNA Gene		3	GC16P053473	2.63952
MK280073-237		RNA Gene		3	GC16P056158	2.63952
MK280073-238		RNA Gene		3	GC16M058784	2.63952
MK280073-239		RNA Gene		3	GC16P059233	2.63952
MK280073-240		RNA Gene		3	GC16M059569	2.63952
MK280073-241		RNA Gene		3	GC16M060830	2.63952
MK280073-242		RNA Gene		3	GC16P063152	2.63952
MK280073-244		RNA Gene		3	GC16M071961	2.63952
MK280073-245		RNA Gene		3	GC16P073510	2.63952
MK280073-246		RNA Gene		3	GC16P073315	2.63952
MK280073-248		RNA Gene		3	GC17M013828	2.63952
MK280073-249		RNA Gene		3	GC17M013829	2.63952
MK280073-250		RNA Gene		3	GC17P012923	2.63952
MK280073-251		RNA Gene		3	GC17M013830	2.63952
MK280073-252		RNA Gene		3	GC17P006534	2.63952
MK280073-253		RNA Gene		3	GC17M013465	2.63952
MK280073-255		RNA Gene		3	GC17M013644	2.63952
MK280073-257		RNA Gene		3	GC17M062104	2.63952
MK280073-259		RNA Gene		3	GC17M062105	2.63952
MK280073-260		RNA Gene		3	GC17M062106	2.63952
MK280073-261		RNA Gene		3	GC17P084497	2.63952
MK280073-262		RNA Gene		3	GC17P084498	2.63952
MK280073-264		RNA Gene		3	GC17P084499	2.63952
MK280073-265		RNA Gene		3	GC17M062109	2.63952
MK280073-266		RNA Gene		3	GC17M062110	2.63952
MK280073-267		RNA Gene		3	GC17M062111	2.63952
MK280073-268		RNA Gene		3	GC17P084500	2.63952
MK280073-269		RNA Gene		3	GC17P084501	2.63952
MK280073-270		RNA Gene		3	GC17P084502	2.63952
MK280073-271		RNA Gene		3	GC17P084503	2.63952
MK280073-272		RNA Gene		3	GC17M069022	2.63952
MK280073-274		RNA Gene		3	GC17M071366	2.63952
MK280073-275		RNA Gene		3	GC17P079239	2.63952
MK280073-276		RNA Gene		3	GC18M000980	2.63952
MK280073-277		RNA Gene		3	GC18P001339	2.63952
MK280073-278		RNA Gene		3	GC18M001534	2.63952
MK280073-279		RNA Gene		3	GC18P002344	2.63952
MK280073-281		RNA Gene		3	GC18M005860	2.63952
MK280073-282		RNA Gene		3	GC18P019665	2.63952
MK280073-284		RNA Gene		3	GC18P022889	2.63952
MK280073-285		RNA Gene		3	GC18P032398	2.63952
MK280073-286		RNA Gene		3	GC18P034898	2.63952
MK280073-287		RNA Gene		3	GC18P035764	2.63952
MK280073-288		RNA Gene		3	GC18P035795	2.63952
MK280073-289		RNA Gene		3	GC18P037077	2.63952
MK280073-290		RNA Gene		3	GC18M037921	2.63952
MK280073-291		RNA Gene		3	GC18P042664	2.63952
MK280073-292		RNA Gene		3	GC18P043289	2.63952
MK280073-293		RNA Gene		3	GC18P044445	2.63952
MK280073-294		RNA Gene		3	GC18P046745	2.63952
MK280073-297		RNA Gene		3	GC18M052416	2.63952
MK280073-298		RNA Gene		3	GC18M054403	2.63952
MK280073-299		RNA Gene		3	GC18M054573	2.63952
MK280073-303		RNA Gene		3	GC18M062052	2.63952
MK280073-304		RNA Gene		3	GC18P070739	2.63952
MK280073-305		RNA Gene		3	GC18M070858	2.63952
MK280073-306		RNA Gene		3	GC18M077536	2.63952
MK280073-307		RNA Gene		3	GC18M079288	2.63952
MK280073-308		RNA Gene		3	GC19M009651	2.63952
MK280073-309		RNA Gene		3	GC19P082594	2.63952
MK280073-310		RNA Gene		3	GC19M015643	2.63952
MK280073-311		RNA Gene		3	GC19M015623	2.63952
MK280073-312		RNA Gene		3	GC19M081136	2.63952
MK280073-314		RNA Gene		3	GC19P087131	2.63952
MK280073-315		RNA Gene		3	GC19M081138	2.63952
MK280073-316		RNA Gene		3	GC19P087132	2.63952
[truncated: 11,622 more rows]
