# Supplementary material for: Integrating network pharmacology and experimental verification to reveal the anti-inflammatory ingredients and molecular mechanism of pycnogenol
Source: Front Pharmacol. 2024 Jun 26;15:1408304. doi: 10.3389/fphar.2024.1408304 (PMC11233470; doi:10.3389/fphar.2024.1408304)
Supplement: Supplementary file 3 [file Table6.XLSX]

## Sheet: Sheet1
Category	Term	Count	%	PValue	Genes	List Total	Pop Hits	Pop Total	Fold Enrichment	Bonferroni	Benjamini	FDR
KEGG_PATHWAY	hsa05417:Lipid and atherosclerosis	36	42.3529	1.84858e-35	4790, 4792, 7124, 6774, 2353, 3383, 114548, 596, 2920, 1432, 3576, 3553, 5599, 834, 6347, 836, 959, 4846, 5594, 4780, 5970, 7157, 6401, 7412, 3551, 2932, 3569, 653361, 1147, 841, 4312, 207, 5468, 4314, 4318, 3725	81	215	8465	17.4987	4.06688e-33	4.06688e-33	1.5713e-33	Lipid and atherosclerosis
KEGG_PATHWAY	hsa04933:AGE-RAGE signaling pathway in diabetic complications	28	32.9412	1.89663e-33	4790, 7422, 7124, 6772, 6774, 2152, 7040, 3383, 596, 1432, 3576, 1277, 3553, 5599, 6347, 836, 4846, 5054, 7056, 5594, 5970, 6401, 7412, 3552, 3569, 207, 4313, 3725	81	100	8465	29.2617	4.17259e-31	2.0863e-31	8.06069e-32	AGE-RAGE signaling pathway in diabetic complications
KEGG_PATHWAY	hsa04657:IL-17 signaling pathway	27	31.7647	1.72092e-32	4790, 4792, 7124, 2353, 2920, 3458, 1432, 3576, 3553, 5599, 6347, 836, 5594, 5970, 3551, 2932, 3569, 1147, 841, 3565, 4312, 5743, 4314, 4318, 3725, 3605, 3627	81	94	8465	30.0177	3.78602e-30	1.26201e-30	4.87594e-31	IL-17 signaling pathway
KEGG_PATHWAY	hsa05418:Fluid shear stress and atherosclerosis	29	34.1176	8.84179e-31	4790, 7422, 7124, 2353, 3383, 3162, 596, 3458, 1432, 3553, 5599, 6347, 857, 4846, 7056, 4780, 5970, 7157, 6401, 7412, 3552, 3551, 653361, 1147, 207, 4313, 5327, 4318, 3725	81	139	8465	21.8034	1.94519e-28	4.86298e-29	1.87888e-29	Fluid shear stress and atherosclerosis
KEGG_PATHWAY	hsa04668:TNF signaling pathway	27	31.7647	4.7283e-30	4790, 4792, 7124, 2353, 3383, 331, 2920, 1432, 3553, 5599, 6347, 836, 3659, 5594, 5970, 6401, 7412, 3551, 3569, 1147, 841, 207, 5743, 4314, 4318, 3725, 3627	81	114	8465	24.7515	1.04023e-27	2.08045e-28	8.0381e-29	TNF signaling pathway
KEGG_PATHWAY	hsa05142:Chagas disease	24	28.2353	2.04091e-26	4790, 5054, 5594, 4792, 5970, 7124, 2353, 3551, 7040, 3558, 3569, 3458, 1147, 841, 1432, 3576, 3553, 3586, 5599, 6347, 207, 4843, 1636, 3725	81	102	8465	24.5897	4.49001e-24	7.48334e-25	2.89129e-25	Chagas disease
KEGG_PATHWAY	hsa05200:Pathways in cancer	40	47.0588	2.91637e-26	4790, 4792, 7422, 6772, 6774, 2353, 2099, 7040, 3162, 331, 596, 3558, 3458, 3479, 1950, 3576, 5599, 836, 4843, 1956, 3091, 5594, 4780, 7015, 5970, 7157, 3551, 5728, 2932, 3569, 1147, 841, 3565, 4312, 207, 4313, 5468, 5743, 4318, 3725	81	531	8465	7.8724	6.41601e-24	9.16573e-25	3.5413e-25	Pathways in cancer
KEGG_PATHWAY	hsa05145:Toxoplasmosis	22	25.8824	2.63546e-22	4790, 5594, 4792, 5970, 7124, 6772, 6774, 3551, 7040, 240, 331, 596, 3458, 1147, 841, 1432, 3586, 5599, 207, 836, 4843, 959	81	112	8465	20.528	5.79801e-20	7.24751e-21	2.80017e-21	Toxoplasmosis
KEGG_PATHWAY	hsa04625:C-type lectin receptor signaling pathway	21	24.7059	1.72445e-21	4790, 5594, 4792, 5970, 7124, 6772, 3551, 114548, 3558, 3569, 1147, 841, 1432, 3553, 3586, 5599, 834, 207, 5743, 3659, 3725	81	104	8465	21.1022	3.7938e-19	4.21533e-20	1.62865e-20	C-type lectin receptor signaling pathway
KEGG_PATHWAY	hsa05167:Kaposi sarcoma-associated herpesvirus infection	24	28.2353	1.0804e-19	3091, 4790, 5594, 4792, 7422, 5970, 6772, 7157, 6774, 2353, 3551, 3383, 2932, 2920, 3569, 1147, 841, 1432, 3576, 5599, 207, 5743, 836, 3725	81	194	8465	12.9286	2.37688e-17	2.35387e-18	9.0945e-19	Kaposi sarcoma-associated herpesvirus infection
KEGG_PATHWAY	hsa04659:Th17 cell differentiation	20	23.5294	1.17694e-19	3091, 4790, 5594, 4792, 5970, 6772, 6774, 2353, 3551, 7040, 3558, 3569, 3458, 1147, 1432, 3565, 3553, 5599, 3725, 3605	81	108	8465	19.353	2.58926e-17	2.35387e-18	9.0945e-19	Th17 cell differentiation
KEGG_PATHWAY	hsa05133:Pertussis	18	21.1765	1.52997e-19	4790, 5594, 5970, 7124, 3552, 2353, 114548, 3569, 1432, 3576, 3553, 3586, 5599, 834, 836, 4843, 3659, 3725	81	76	8465	24.7515	3.36594e-17	2.80495e-18	1.08373e-18	Pertussis
KEGG_PATHWAY	hsa05140:Leishmaniasis	18	21.1765	1.94872e-19	4790, 5594, 4792, 5970, 7124, 6772, 3552, 2353, 7040, 653361, 3458, 1432, 3565, 3553, 3586, 5743, 4843, 3725	81	77	8465	24.43	4.28719e-17	3.29784e-18	1.27416e-18	Leishmaniasis
KEGG_PATHWAY	hsa05171:Coronavirus disease - COVID-19	25	29.4118	3.88267e-19	4790, 4792, 7124, 6772, 6774, 2353, 114548, 3558, 1432, 3576, 3553, 5599, 834, 6347, 1956, 1636, 5594, 5970, 3551, 3569, 1147, 4312, 4314, 3725, 3627	81	232	8465	11.2614	8.54187e-17	6.10134e-18	2.35733e-18	Coronavirus disease - COVID-19
KEGG_PATHWAY	hsa05135:Yersinia infection	21	24.7059	5.5224e-19	4790, 5594, 4792, 5970, 7124, 2353, 3551, 114548, 2932, 3558, 3569, 1147, 1432, 3576, 3553, 3586, 5599, 834, 6347, 207, 3725	81	137	8465	16.0192	1.21493e-16	8.09952e-18	3.12936e-18	Yersinia infection
KEGG_PATHWAY	hsa05161:Hepatitis B	22	25.8824	8.19342e-19	4790, 5594, 4792, 5970, 7124, 6772, 7157, 6774, 2353, 3551, 7040, 3569, 596, 1147, 841, 1432, 3576, 5599, 207, 836, 4318, 3725	81	162	8465	14.1922	1.80255e-16	1.1266e-17	4.35276e-18	Hepatitis B
KEGG_PATHWAY	hsa04620:Toll-like receptor signaling pathway	19	22.3529	1.63307e-18	4790, 5594, 6696, 4792, 5970, 7124, 6772, 2353, 3551, 3569, 1147, 841, 1432, 3576, 3553, 5599, 207, 3627, 3725	81	104	8465	19.0925	3.59275e-16	2.11338e-17	8.16535e-18	Toll-like receptor signaling pathway
KEGG_PATHWAY	hsa05164:Influenza A	22	25.8824	2.57629e-18	4790, 5594, 4792, 5970, 7124, 6772, 3552, 3551, 3383, 114548, 3569, 3458, 1147, 841, 3576, 3553, 834, 6347, 5644, 207, 836, 3627	81	171	8465	13.4452	5.66784e-16	3.1488e-17	1.21658e-17	Influenza A
KEGG_PATHWAY	hsa04380:Osteoclast differentiation	20	23.5294	3.3828e-18	4790, 5594, 4792, 5970, 7124, 6772, 4982, 3552, 2353, 3551, 7040, 653361, 3458, 1147, 1432, 3553, 5599, 207, 5468, 3725	81	128	8465	16.3291	7.44217e-16	3.91693e-17	1.51336e-17	Osteoclast differentiation
KEGG_PATHWAY	hsa05162:Measles	20	23.5294	1.67929e-17	4790, 4792, 5970, 6772, 7157, 6774, 3552, 2353, 3551, 2932, 3558, 3569, 596, 1147, 841, 3553, 5599, 207, 836, 3725	81	139	8465	15.0369	3.69444e-15	1.84722e-16	7.13699e-17	Measles
KEGG_PATHWAY	hsa04660:T cell receptor signaling pathway	18	21.1765	4.45085e-17	4790, 5594, 4792, 5970, 7124, 2353, 3551, 2932, 3558, 3458, 1147, 1432, 3565, 3586, 5599, 207, 959, 3725	81	104	8465	18.0876	9.79188e-15	4.6628e-16	1.80154e-16	T cell receptor signaling pathway
KEGG_PATHWAY	hsa05235:PD-L1 expression and PD-1 checkpoint pathway in cancer	17	20	8.31944e-17	3091, 4790, 5594, 4792, 5970, 6772, 6774, 2353, 3551, 5728, 3458, 1147, 1950, 1432, 207, 1956, 3725	81	89	8465	19.9619	2.44249e-14	8.31944e-16	3.21433e-16	PD-L1 expression and PD-1 checkpoint pathway in cancer
KEGG_PATHWAY	hsa04621:NOD-like receptor signaling pathway	21	24.7059	2.61071e-16	4790, 5594, 4792, 5970, 7124, 6772, 3551, 114548, 331, 2920, 3569, 596, 1147, 841, 1432, 3576, 3553, 5599, 834, 6347, 3725	81	186	8465	11.7991	4.88498e-14	2.4972e-15	9.64828e-16	NOD-like receptor signaling pathway
KEGG_PATHWAY	hsa05215:Prostate cancer	17	20	3.51551e-16	4790, 5594, 4792, 5970, 7157, 3551, 5728, 2932, 596, 3479, 1147, 1950, 207, 4314, 5327, 1956, 4318	81	97	8465	18.3155	7.32747e-14	3.22255e-15	1.24508e-15	Prostate cancer
KEGG_PATHWAY	hsa04936:Alcoholic liver disease	19	22.3529	5.17791e-16	4790, 4792, 5970, 7124, 5465, 3551, 23411, 2932, 2920, 3569, 1147, 841, 1432, 3576, 3553, 5599, 207, 836, 3605	81	142	8465	13.9832	1.22125e-13	4.55656e-15	1.76049e-15	Alcoholic liver disease
KEGG_PATHWAY	hsa05321:Inflammatory bowel disease	15	17.6471	5.59564e-16	4790, 5970, 7124, 6772, 6774, 3552, 7040, 3558, 3569, 3458, 3565, 3553, 3586, 3725, 3605	81	65	8465	24.1168	1.22125e-13	4.73477e-15	1.82934e-15	Inflammatory bowel disease
KEGG_PATHWAY	hsa04926:Relaxin signaling pathway	18	21.1765	2.01e-15	4790, 5594, 4792, 7422, 5970, 2353, 7040, 1432, 1277, 4312, 5599, 207, 4313, 4843, 1956, 4846, 4318, 3725	81	129	8465	14.5823	4.39648e-13	1.63778e-14	6.32779e-15	Relaxin signaling pathway
KEGG_PATHWAY	hsa04066:HIF-1 signaling pathway	17	20	2.52258e-15	3091, 4790, 5054, 5594, 7422, 5970, 6774, 3162, 3569, 596, 3458, 3479, 1950, 207, 4843, 1956, 4846	81	109	8465	16.2991	5.61773e-13	1.98203e-14	7.65783e-15	HIF-1 signaling pathway
KEGG_PATHWAY	hsa04932:Non-alcoholic fatty liver disease	19	22.3529	2.61902e-15	4790, 5970, 7124, 5465, 3552, 2353, 3551, 7040, 2932, 3569, 841, 1432, 3576, 3553, 5599, 207, 5468, 836, 3725	81	155	8465	12.8104	5.86198e-13	1.98685e-14	7.67645e-15	Non-alcoholic fatty liver disease
KEGG_PATHWAY	hsa05160:Hepatitis C	19	22.3529	3.37671e-15	4790, 5594, 4792, 5970, 7124, 6772, 7157, 5465, 6774, 3551, 2932, 3458, 1147, 1950, 841, 207, 836, 1956, 3627	81	157	8465	12.6472	7.32747e-13	2.47625e-14	9.56734e-15	Hepatitis C
KEGG_PATHWAY	hsa05323:Rheumatoid arthritis	16	18.8235	4.78591e-15	7422, 7124, 3552, 2353, 7040, 3383, 2920, 3569, 3458, 3576, 3553, 4312, 6347, 4314, 3725, 3605	81	93	8465	17.9796	1.05027e-12	3.39645e-14	1.31227e-14	Rheumatoid arthritis
KEGG_PATHWAY	hsa05208:Chemical carcinogenesis - reactive oxygen species	21	24.7059	9.66436e-15	3091, 4790, 4780, 5594, 4792, 7422, 5970, 2353, 3551, 3162, 5728, 653361, 1147, 1950, 1432, 5599, 207, 6647, 847, 1956, 3725	81	223	8465	9.84139	2.12497e-12	6.64424e-14	2.56709e-14	Chemical carcinogenesis - reactive oxygen species
KEGG_PATHWAY	hsa05163:Human cytomegalovirus infection	21	24.7059	1.14642e-14	4790, 5594, 4792, 7422, 5970, 7124, 7157, 6774, 3551, 2932, 3569, 1147, 841, 1432, 3576, 3553, 6347, 207, 5743, 836, 1956	81	225	8465	9.75391	2.51577e-12	7.64278e-14	2.95289e-14	Human cytomegalovirus infection
KEGG_PATHWAY	hsa05212:Pancreatic cancer	14	16.4706	1.65576e-13	4790, 5594, 7422, 5970, 6772, 7157, 6774, 3551, 7040, 1147, 1950, 5599, 207, 1956	81	76	8465	19.2511	3.64175e-11	1.07137e-12	4.13939e-13	Pancreatic cancer
KEGG_PATHWAY	hsa05169:Epstein-Barr virus infection	19	22.3529	2.85804e-13	4790, 4792, 5970, 7124, 6772, 7157, 6774, 3551, 3383, 3569, 596, 1147, 841, 1432, 5599, 207, 836, 3627, 3725	81	202	8465	9.82979	6.28697e-11	1.79648e-12	6.94096e-13	Epstein-Barr virus infection
KEGG_PATHWAY	hsa05152:Tuberculosis	18	21.1765	5.50453e-13	4790, 5594, 5970, 7124, 6772, 3552, 7040, 3569, 596, 3458, 841, 1432, 3553, 3586, 5599, 207, 836, 4843	81	180	8465	10.4506	1.21099e-10	3.34575e-12	1.29268e-12	Tuberculosis
KEGG_PATHWAY	hsa04064:NF-kappa B signaling pathway	15	17.6471	5.62694e-13	4790, 4792, 5970, 7124, 7412, 3551, 3383, 331, 2920, 596, 1147, 3576, 3553, 5743, 959	81	104	8465	15.073	1.23785e-10	3.34575e-12	1.29268e-12	NF-kappa B signaling pathway
KEGG_PATHWAY	hsa05144:Malaria	12	14.1176	7.33422e-13	3569, 3458, 7124, 6401, 3576, 3553, 3586, 7412, 6347, 7040, 3383, 959	81	50	8465	25.0815	1.61351e-10	4.24613e-12	1.64055e-12	Malaria
KEGG_PATHWAY	hsa04068:FoxO signaling pathway	16	18.8235	8.78832e-13	5594, 6774, 3551, 23411, 7040, 5728, 3569, 3479, 1147, 1950, 1432, 3586, 5599, 207, 847, 1956	81	131	8465	12.7641	1.93348e-10	4.95751e-12	1.9154e-12	FoxO signaling pathway
KEGG_PATHWAY	hsa05132:Salmonella infection	20	23.5294	9.43149e-13	4790, 5594, 4792, 5970, 7124, 2353, 3551, 114548, 3569, 596, 1147, 841, 1432, 3576, 3553, 5599, 834, 207, 836, 3725	81	249	8465	8.39407	2.0749e-10	5.18732e-12	2.00419e-12	Salmonella infection
KEGG_PATHWAY	hsa05166:Human T-cell leukemia virus 1 infection	19	22.3529	1.45829e-12	4790, 5594, 7015, 4792, 5970, 7124, 7157, 2353, 3551, 7040, 3383, 5728, 331, 3558, 3569, 1147, 5599, 207, 3725	81	222	8465	8.94422	3.20821e-10	7.82496e-12	3.02328e-12	Human T-cell leukemia virus 1 infection
KEGG_PATHWAY	hsa04210:Apoptosis	16	18.8235	1.53413e-12	4790, 5594, 4792, 5970, 7124, 7157, 2353, 3551, 331, 596, 1147, 841, 5599, 207, 836, 3725	81	136	8465	12.2948	3.37503e-10	8.03592e-12	3.10479e-12	Apoptosis
KEGG_PATHWAY	hsa04658:Th1 and Th2 cell differentiation	14	16.4706	2.14923e-12	4790, 5594, 4792, 5970, 6772, 2353, 3551, 3558, 3458, 1147, 1432, 3565, 5599, 3725	81	92	8465	15.9031	4.72842e-10	1.09961e-11	4.24848e-12	Th1 and Th2 cell differentiation
KEGG_PATHWAY	hsa05130:Pathogenic Escherichia coli infection	18	21.1765	2.42178e-12	4790, 5594, 4792, 5970, 7124, 2353, 3551, 114548, 3569, 1147, 841, 1432, 3576, 3553, 5599, 834, 836, 3725	81	197	8465	9.54879	5.3278e-10	1.21089e-11	4.67843e-12	Pathogenic Escherichia coli infection
KEGG_PATHWAY	hsa05131:Shigellosis	19	22.3529	8.96715e-12	4790, 5594, 4792, 5970, 7124, 7157, 3551, 114548, 2932, 596, 1147, 1432, 3576, 3553, 5599, 834, 207, 1956, 3725	81	247	8465	8.03894	1.97278e-09	4.38394e-11	1.69379e-11	Shigellosis
KEGG_PATHWAY	hsa05165:Human papillomavirus infection	21	24.7059	1.64761e-11	4790, 5594, 7015, 6696, 7422, 5970, 7124, 6772, 7157, 3551, 5728, 2932, 1147, 1950, 841, 1277, 207, 5743, 836, 1956, 3659	81	331	8465	6.6303	3.62475e-09	7.87988e-11	3.0445e-11	Human papillomavirus infection
KEGG_PATHWAY	hsa04010:MAPK signaling pathway	20	23.5294	2.88003e-11	4790, 5594, 7422, 5970, 7124, 7157, 3552, 2353, 3551, 7040, 3479, 1147, 1950, 1432, 3553, 5599, 207, 836, 1956, 3725	81	302	8465	6.92094	6.33607e-09	1.3481e-10	5.20857e-11	MAPK signaling pathway
KEGG_PATHWAY	hsa04917:Prolactin signaling pathway	12	14.1176	3.65458e-11	2932, 4790, 5594, 5970, 6772, 1432, 6774, 2353, 5599, 2099, 207, 3659	81	70	8465	17.9153	8.04009e-09	1.64083e-10	6.33958e-11	Prolactin signaling pathway
KEGG_PATHWAY	hsa05120:Epithelial cell signaling in Helicobacter pylori infection	12	14.1176	3.65458e-11	4790, 2920, 4792, 1147, 5970, 1432, 3576, 5599, 3551, 836, 1956, 3725	81	70	8465	17.9153	8.04009e-09	1.64083e-10	6.33958e-11	Epithelial cell signaling in Helicobacter pylori infection
KEGG_PATHWAY	hsa05222:Small cell lung cancer	13	15.2941	4.28765e-11	4790, 4792, 5970, 7157, 3551, 5728, 331, 596, 1147, 207, 5743, 836, 4843	81	92	8465	14.7672	9.43283e-09	1.88657e-10	7.28901e-11	Small cell lung cancer
KEGG_PATHWAY	hsa05205:Proteoglycans in cancer	17	20	5.36967e-11	3091, 5594, 7422, 7124, 7157, 6774, 2099, 7040, 3479, 1432, 1277, 207, 4313, 857, 836, 1956, 4318	81	205	8465	8.66637	1.18133e-08	2.31633e-10	8.94945e-11	Proteoglycans in cancer
KEGG_PATHWAY	hsa04623:Cytosolic DNA-sensing pathway	12	14.1176	7.96689e-11	3569, 4790, 4792, 1147, 5970, 841, 3553, 834, 3551, 836, 114548, 3627	81	75	8465	16.721	1.75272e-08	3.37061e-10	1.30228e-10	Cytosolic DNA-sensing pathway
KEGG_PATHWAY	hsa01522:Endocrine resistance	13	15.2941	9.17753e-11	5594, 7157, 2353, 2099, 596, 3479, 1432, 5599, 207, 4313, 1956, 4318, 3725	81	98	8465	13.8631	2.01906e-08	3.80954e-10	1.47187e-10	Endocrine resistance
KEGG_PATHWAY	hsa05134:Legionellosis	11	12.9412	9.62297e-11	3569, 4790, 2920, 4792, 5970, 7124, 841, 3576, 3553, 834, 836	81	57	8465	20.1679	2.11705e-08	3.92047e-10	1.51473e-10	Legionellosis
KEGG_PATHWAY	hsa05146:Amoebiasis	13	15.2941	1.48125e-10	4790, 5970, 7124, 7040, 2920, 3569, 3458, 3576, 1277, 3553, 3586, 836, 4843	81	102	8465	13.3194	3.25875e-08	5.925e-10	2.2892e-10	Amoebiasis
KEGG_PATHWAY	hsa04931:Insulin resistance	13	15.2941	2.92301e-10	4790, 4792, 5970, 7124, 5465, 6774, 3551, 5728, 2932, 3569, 5599, 207, 4846	81	108	8465	12.5794	6.43063e-08	1.14833e-09	4.43672e-10	Insulin resistance
KEGG_PATHWAY	hsa05210:Colorectal cancer	12	14.1176	3.66246e-10	2932, 596, 5594, 1950, 7157, 2353, 5599, 207, 836, 7040, 1956, 3725	81	86	8465	14.5823	8.05741e-08	1.41358e-09	5.46156e-10	Colorectal cancer
KEGG_PATHWAY	hsa04151:PI3K-Akt signaling pathway	20	23.5294	4.44416e-10	4790, 5594, 6696, 7422, 5970, 7157, 3551, 5728, 2932, 3558, 3569, 596, 3479, 1147, 1950, 3565, 1277, 207, 1956, 4846	81	354	8465	5.9043	9.77715e-08	1.68572e-09	6.51299e-10	PI3K-Akt signaling pathway
KEGG_PATHWAY	hsa04622:RIG-I-like receptor signaling pathway	11	12.9412	9.25445e-10	4790, 4792, 1147, 5970, 7124, 1432, 841, 3576, 5599, 3551, 3627	81	71	8465	16.1911	2.03598e-07	3.45081e-09	1.33327e-09	RIG-I-like receptor signaling pathway
KEGG_PATHWAY	hsa04062:Chemokine signaling pathway	15	17.6471	2.41172e-09	4790, 5594, 4792, 5970, 6772, 6774, 3551, 2932, 2920, 653361, 1147, 3576, 6347, 207, 3627	81	192	8465	8.16454	5.30577e-07	8.84296e-09	3.4166e-09	Chemokine signaling pathway
KEGG_PATHWAY	hsa01521:EGFR tyrosine kinase inhibitor resistance	11	12.9412	2.7177e-09	5728, 2932, 3569, 596, 5594, 3479, 1950, 7422, 6774, 207, 1956	81	79	8465	14.5515	5.97895e-07	9.80155e-09	3.78696e-09	EGFR tyrosine kinase inhibitor resistance
KEGG_PATHWAY	hsa05219:Bladder cancer	9	10.5882	3.30742e-09	5594, 1950, 7422, 7157, 3576, 4312, 4313, 1956, 4318	81	41	8465	22.9404	7.27631e-07	1.1736e-08	4.53436e-09	Bladder cancer
KEGG_PATHWAY	hsa04510:Focal adhesion	15	17.6471	4.98091e-09	5594, 6696, 7422, 5728, 331, 2932, 596, 3479, 1950, 1277, 5599, 207, 857, 1956, 3725	81	203	8465	7.72213	1.0958e-06	1.71219e-08	6.61527e-09	Focal adhesion
KEGG_PATHWAY	hsa05415:Diabetic cardiomyopathy	15	17.6471	4.98091e-09	4790, 5970, 5465, 7040, 5728, 2932, 653361, 1432, 1277, 5599, 207, 4313, 4846, 4318, 1636	81	203	8465	7.72213	1.0958e-06	1.71219e-08	6.61527e-09	Diabetic cardiomyopathy
KEGG_PATHWAY	hsa05170:Human immunodeficiency virus 1 infection	15	17.6471	8.72358e-09	4790, 5594, 4792, 5970, 7124, 2353, 3551, 596, 1147, 841, 1432, 5599, 207, 836, 3725	81	212	8465	7.3943	1.91918e-06	2.90786e-08	1.12349e-08	Human immunodeficiency virus 1 infection
KEGG_PATHWAY	hsa05207:Chemical carcinogenesis - receptor activation	15	17.6471	8.72358e-09	4790, 5594, 7422, 5970, 5465, 6774, 2353, 2099, 154, 331, 596, 1950, 207, 1956, 3725	81	212	8465	7.3943	1.91918e-06	2.90786e-08	1.12349e-08	Chemical carcinogenesis - receptor activation
KEGG_PATHWAY	hsa04722:Neurotrophin signaling pathway	12	14.1176	1.23039e-08	2932, 596, 4790, 5594, 4792, 5970, 7157, 1432, 5599, 207, 3551, 3725	81	119	8465	10.5384	2.70686e-06	4.04009e-08	1.56094e-08	Neurotrophin signaling pathway
KEGG_PATHWAY	hsa04920:Adipocytokine signaling pathway	10	11.7647	1.36086e-08	4790, 4792, 1147, 5970, 7124, 5465, 6774, 5599, 207, 3551	81	69	8465	15.1458	2.99388e-06	4.40278e-08	1.70107e-08	Adipocytokine signaling pathway
KEGG_PATHWAY	hsa04218:Cellular senescence	13	15.2941	2.05415e-08	4790, 5054, 5594, 5970, 7157, 3552, 23411, 7040, 5728, 3569, 1432, 3576, 207	81	156	8465	8.70885	4.51913e-06	6.54948e-08	2.53048e-08	Cellular senescence
KEGG_PATHWAY	hsa05143:African trypanosomiasis	8	9.41176	4.22671e-08	3569, 3458, 7124, 6401, 3553, 3586, 7412, 3383	81	37	8465	22.5959	9.29871e-06	1.32839e-07	5.13243e-08	African trypanosomiasis
KEGG_PATHWAY	hsa04662:B cell receptor signaling pathway	10	11.7647	7.88768e-08	2932, 4790, 5594, 4792, 1147, 5970, 2353, 207, 3551, 3725	81	84	8465	12.4412	1.73528e-05	2.44407e-07	9.443e-08	B cell receptor signaling pathway
KEGG_PATHWAY	hsa04060:Cytokine-cytokine receptor interaction	16	18.8235	8.94509e-08	7124, 4982, 3552, 7040, 3558, 2920, 3569, 3458, 3565, 3576, 3553, 3586, 6347, 959, 3627, 3605	81	297	8465	5.62996	1.9679e-05	2.73322e-07	1.05602e-07	Cytokine-cytokine receptor interaction
KEGG_PATHWAY	hsa04071:Sphingolipid signaling pathway	11	12.9412	1.73578e-07	5728, 596, 4790, 5594, 5970, 7124, 7157, 1432, 5599, 207, 4846	81	121	8465	9.50056	3.81864e-05	5.23111e-07	2.02111e-07	Sphingolipid signaling pathway
KEGG_PATHWAY	hsa04217:Necroptosis	12	14.1176	2.49069e-07	331, 596, 3458, 7124, 6772, 841, 3553, 6774, 3552, 5599, 834, 114548	81	159	8465	7.88726	5.47936e-05	7.40474e-07	2.86092e-07	Necroptosis
KEGG_PATHWAY	hsa01523:Antifolate resistance	7	8.23529	2.92017e-07	3569, 4790, 1147, 5970, 7124, 3553, 3551	81	30	8465	24.3848	6.42416e-05	8.56582e-07	3.30952e-07	Antifolate resistance
KEGG_PATHWAY	hsa05010:Alzheimer disease	17	20	4.41669e-07	4790, 5594, 5970, 7124, 3552, 3551, 2932, 3569, 1147, 841, 3553, 348, 5599, 207, 5743, 836, 4843	81	384	8465	4.62658	9.71626e-05	1.27852e-06	4.93972e-07	Alzheimer disease
KEGG_PATHWAY	hsa05220:Chronic myeloid leukemia	9	10.5882	5.00268e-07	4790, 5594, 4792, 1147, 5970, 7157, 207, 3551, 7040	81	76	8465	12.3757	0.000110053	1.42934e-06	5.52244e-07	Chronic myeloid leukemia
KEGG_PATHWAY	hsa05206:MicroRNAs in cancer	15	17.6471	9.88716e-07	4790, 5594, 5243, 7422, 7157, 6774, 3551, 23411, 3162, 5728, 596, 5743, 836, 1956, 4318	81	310	8465	5.05675	0.000217494	2.78869e-06	1.07745e-06	MicroRNAs in cancer
KEGG_PATHWAY	hsa05224:Breast cancer	11	12.9412	1.06929e-06	5728, 2932, 5594, 3479, 1950, 7157, 2353, 2099, 207, 1956, 3725	81	147	8465	7.82019	0.000235215	2.97776e-06	1.1505e-06	Breast cancer
KEGG_PATHWAY	hsa05221:Acute myeloid leukemia	8	9.41176	2.84461e-06	4790, 5594, 1147, 4353, 5970, 6774, 207, 3551	81	67	8465	12.4783	0.000625619	7.82268e-06	3.0224e-06	Acute myeloid leukemia
KEGG_PATHWAY	hsa04630:JAK-STAT signaling pathway	11	12.9412	3.23722e-06	3569, 596, 3558, 3458, 1950, 6772, 3565, 3586, 6774, 207, 1956	81	166	8465	6.92511	0.000711936	8.79245e-06	3.39708e-06	JAK-STAT signaling pathway
KEGG_PATHWAY	hsa04915:Estrogen signaling pathway	10	11.7647	5.44575e-06	596, 5594, 2353, 2099, 4313, 207, 1956, 4318, 4846, 3725	81	138	8465	7.57291	0.00119735	1.46105e-05	5.64498e-06	Estrogen signaling pathway
KEGG_PATHWAY	hsa05022:Pathways of neurodegeneration - multiple diseases	17	20	7.38923e-06	4790, 5594, 5970, 7124, 3552, 2932, 3569, 596, 841, 1432, 3553, 5599, 5743, 6647, 836, 4843, 847	81	476	8465	3.73236	0.00162432	1.95859e-05	7.56728e-06	Pathways of neurodegeneration - multiple diseases
KEGG_PATHWAY	hsa05226:Gastric cancer	10	11.7647	1.01902e-05	2932, 596, 5594, 7015, 5243, 1950, 7157, 207, 7040, 1956	81	149	8465	7.01384	0.00223935	2.66887e-05	1.03116e-05	Gastric cancer
KEGG_PATHWAY	hsa05202:Transcriptional misregulation in cancer	11	12.9412	1.23763e-05	3569, 4790, 3479, 4353, 5970, 7157, 3576, 5468, 4314, 5327, 4318	81	193	8465	5.95631	0.0027191	3.20328e-05	1.23763e-05	Transcriptional misregulation in cancer
KEGG_PATHWAY	hsa04935:Growth hormone synthesis, secretion and action	9	10.5882	1.59573e-05	2932, 5594, 3479, 6772, 1432, 6774, 2353, 5599, 207	81	120	8465	7.83796	0.00350448	4.07906e-05	1.59573e-05	Growth hormone synthesis, secretion and action
KEGG_PATHWAY	hsa05213:Endometrial cancer	7	8.23529	1.61308e-05	5728, 2932, 5594, 1950, 7157, 207, 1956	81	58	8465	12.6128	0.00354252	4.07906e-05	1.61308e-05	Endometrial cancer
KEGG_PATHWAY	hsa04211:Longevity regulating pathway	8	9.41176	1.90812e-05	4790, 3479, 5970, 7157, 5468, 207, 23411, 847	81	89	8465	9.39381	0.0041891	4.77029e-05	1.90812e-05	Longevity regulating pathway
KEGG_PATHWAY	hsa05330:Allograft rejection	6	7.05882	2.61261e-05	3558, 3458, 7124, 3565, 3586, 959	81	38	8465	16.501	0.00573132	6.45813e-05	2.61261e-05	Allograft rejection
KEGG_PATHWAY	hsa05225:Hepatocellular carcinoma	10	11.7647	2.67183e-05	5728, 2932, 5594, 4780, 7015, 7157, 207, 7040, 3162, 1956	81	168	8465	6.22061	0.00586086	6.53114e-05	2.67183e-05	Hepatocellular carcinoma
KEGG_PATHWAY	hsa05231:Choline metabolism in cancer	8	9.41176	3.57901e-05	3091, 5594, 1950, 2353, 5599, 207, 1956, 3725	81	98	8465	8.53112	0.00784305	8.65256e-05	3.57901e-05	Choline metabolism in cancer
KEGG_PATHWAY	hsa04664:Fc epsilon RI signaling pathway	7	8.23529	4.0469e-05	5594, 7124, 1432, 3565, 5599, 207, 240	81	68	8465	10.758	0.00886385	9.64936e-05	4.0469e-05	Fc epsilon RI signaling pathway
KEGG_PATHWAY	hsa04061:Viral protein interaction with cytokine and cytokine receptor	8	9.41176	4.07905e-05	3569, 3558, 2920, 7124, 3576, 3586, 6347, 3627	81	100	8465	8.36049	0.00893394	9.64936e-05	4.07905e-05	Viral protein interaction with cytokine and cytokine receptor
KEGG_PATHWAY	hsa05332:Graft-versus-host disease	6	7.05882	4.29885e-05	3569, 3558, 3458, 7124, 3553, 3552	81	42	8465	14.9295	0.00941308	0.000100611	4.29885e-05	Graft-versus-host disease
KEGG_PATHWAY	hsa05020:Prion disease	12	14.1176	4.65797e-05	2932, 3569, 653361, 5594, 7124, 1432, 3553, 3552, 5599, 6647, 857, 836	81	273	8465	4.59368	0.0101954	0.000107869	4.65797e-05	Prion disease
KEGG_PATHWAY	hsa05218:Melanoma	7	8.23529	5.6061e-05	5728, 5594, 3479, 1950, 7157, 207, 1956	81	72	8465	10.1603	0.012258	0.000128473	5.6061e-05	Melanoma
KEGG_PATHWAY	hsa01524:Platinum drug resistance	7	8.23529	6.06253e-05	331, 596, 5594, 7157, 841, 207, 836	81	73	8465	10.0211	0.0132494	0.000137501	6.06253e-05	Platinum drug resistance
KEGG_PATHWAY	hsa04115:p53 signaling pathway	7	8.23529	6.5482e-05	5728, 596, 5054, 3479, 7157, 841, 836	81	74	8465	9.88572	0.0143032	0.000147	6.5482e-05	p53 signaling pathway
KEGG_PATHWAY	hsa04014:Ras signaling pathway	11	12.9412	6.96696e-05	4790, 5594, 3479, 1147, 1950, 7422, 5970, 5599, 207, 3551, 1956	81	236	8465	4.87105	0.015211	0.000154821	6.96696e-05	Ras signaling pathway
KEGG_PATHWAY	hsa05214:Glioma	7	8.23529	7.06447e-05	5728, 5594, 3479, 1950, 7157, 207, 1956	81	75	8465	9.75391	0.0154222	0.000155418	7.06447e-05	Glioma
KEGG_PATHWAY	hsa05168:Herpes simplex virus 1 infection	16	18.8235	7.39615e-05	4790, 4792, 5970, 7124, 6772, 7157, 3551, 3569, 596, 3458, 1147, 841, 3553, 6347, 207, 836	81	512	8465	3.26582	0.0161405	0.000161104	7.39615e-05	Herpes simplex virus 1 infection
KEGG_PATHWAY	hsa04672:Intestinal immune network for IgA production	6	7.05882	9.15128e-05	3569, 3558, 3565, 3586, 7040, 959	81	49	8465	12.7967	0.0199324	0.000197381	9.15128e-05	Intestinal immune network for IgA production
KEGG_PATHWAY	hsa04012:ErbB signaling pathway	7	8.23529	0.000142367	2932, 5594, 1950, 5599, 207, 1956, 3725	81	85	8465	8.60639	0.0308375	0.000304085	0.000142367	ErbB signaling pathway
KEGG_PATHWAY	hsa04215:Apoptosis - multiple species	5	5.88235	0.000217506	331, 596, 841, 5599, 836	81	32	8465	16.3291	0.0467295	0.00046011	0.000217506	Apoptosis - multiple species
KEGG_PATHWAY	hsa04370:VEGF signaling pathway	6	7.05882	0.000223187	5594, 7422, 1432, 207, 5743, 4846	81	59	8465	10.6277	0.0479204	0.00046763	0.000223187	VEGF signaling pathway
KEGG_PATHWAY	hsa04024:cAMP signaling pathway	10	11.7647	0.000253818	154, 4790, 5594, 4792, 5970, 5465, 2353, 5599, 207, 3725	81	225	8465	4.64472	0.0543162	0.000526792	0.000253818
KEGG_PATHWAY	hsa05211:Renal cell carcinoma	6	7.05882	0.000465461	3091, 5594, 7422, 207, 7040, 3725	81	69	8465	9.08749	0.0973545	0.000957023	0.000465461
KEGG_PATHWAY	hsa05230:Central carbon metabolism in cancer	6	7.05882	0.000497592	5728, 3091, 5594, 7157, 207, 1956	81	70	8465	8.95767	0.103716	0.00101361	0.000497592
KEGG_PATHWAY	hsa05223:Non-small cell lung cancer	6	7.05882	0.000566837	5594, 1950, 7157, 6774, 207, 1956	81	72	8465	8.70885	0.117273	0.00114407	0.000566837
KEGG_PATHWAY	hsa05203:Viral carcinogenesis	9	10.5882	0.000649635	4790, 5594, 4792, 5970, 7157, 841, 6774, 836, 3725	81	204	8465	4.61057	0.133217	0.00128757	0.000649635
KEGG_PATHWAY	hsa04150:mTOR signaling pathway	8	9.41176	0.000649636	5728, 2932, 5594, 3479, 1147, 7124, 207, 3551	81	156	8465	5.35929	0.133217	0.00128757	0.000649636
KEGG_PATHWAY	hsa04940:Type I diabetes mellitus	5	5.88235	0.000689911	3558, 3458, 7124, 3553, 3552	81	43	8465	12.1519	0.140868	0.00135518	0.000689911
KEGG_PATHWAY	hsa04919:Thyroid hormone signaling pathway	7	8.23529	0.000955854	2932, 3091, 5594, 6772, 7157, 2099, 207	81	121	8465	6.04581	0.189731	0.00186095	0.000955854
KEGG_PATHWAY	hsa04912:GnRH signaling pathway	6	7.05882	0.00180467	5594, 1432, 5599, 4313, 1956, 3725	81	93	8465	6.74233	0.327925	0.00348269	0.00180467
KEGG_PATHWAY	hsa04371:Apelin signaling pathway	7	8.23529	0.00195271	5054, 5594, 6696, 207, 4843, 5327, 4846	81	139	8465	5.2629	0.349502	0.00373563	0.00195271
KEGG_PATHWAY	hsa04613:Neutrophil extracellular trap formation	8	9.41176	0.00211086	4790, 653361, 5594, 4353, 5970, 1432, 834, 207	81	191	8465	4.37722	0.37179	0.00400336	0.00211086
KEGG_PATHWAY	hsa05416:Viral myocarditis	5	5.88235	0.00241456	841, 857, 836, 3383, 959	81	60	8465	8.70885	0.412481	0.00454021	0.00241456
KEGG_PATHWAY	hsa04213:Longevity regulating pathway - multiple species	5	5.88235	0.00272315	3479, 207, 6647, 23411, 847	81	62	8465	8.42792	0.451139	0.00507706	0.00272315
KEGG_PATHWAY	hsa05310:Asthma	4	4.70588	0.00301967	7124, 3565, 3586, 959	81	31	8465	13.4847	0.485898	0.00558259	0.00301967
KEGG_PATHWAY	hsa04670:Leukocyte transendothelial migration	6	7.05882	0.00437143	653361, 1432, 7412, 4313, 3383, 4318	81	114	8465	5.50032	0.618568	0.00801428	0.00437143
KEGG_PATHWAY	hsa04137:Mitophagy - animal	5	5.88235	0.00467736	3091, 5970, 7157, 5599, 3725	81	72	8465	7.25737	0.643504	0.00850429	0.00467736
KEGG_PATHWAY	hsa04611:Platelet activation	6	7.05882	0.0062324	5594, 1432, 1277, 5742, 207, 4846	81	124	8465	5.05675	0.747266	0.0112387	0.0062324
KEGG_PATHWAY	hsa04930:Type II diabetes mellitus	4	4.70588	0.00921479	5594, 7124, 5599, 3551	81	46	8465	9.08749	0.869535	0.0164817	0.00921479
KEGG_PATHWAY	hsa05410:Hypertrophic cardiomyopathy	5	5.88235	0.0102259	3569, 3479, 7124, 7040, 1636	81	90	8465	5.8059	0.895783	0.0181427	0.0102259
KEGG_PATHWAY	hsa04140:Autophagy - animal	6	7.05882	0.0105728	5728, 3091, 596, 5594, 5599, 207	81	141	8465	4.44707	0.903518	0.0186081	0.0105728
KEGG_PATHWAY	hsa04550:Signaling pathways regulating pluripotency of stem cells	6	7.05882	0.0111917	2932, 5594, 3479, 1432, 6774, 207	81	143	8465	4.38487	0.915927	0.0195411	0.0111917
KEGG_PATHWAY	hsa05320:Autoimmune thyroid disease	4	4.70588	0.0135663	3558, 3565, 3586, 959	81	53	8465	7.88726	0.950462	0.0235007	0.0135663
KEGG_PATHWAY	hsa04640:Hematopoietic cell lineage	5	5.88235	0.0141375	3569, 7124, 3565, 3553, 3552	81	99	8465	5.27809	0.956389	0.0242656	0.0141375
KEGG_PATHWAY	hsa04015:Rap1 signaling pathway	7	8.23529	0.0142285	5594, 3479, 1950, 7422, 1432, 207, 1956	81	210	8465	3.48354	0.957265	0.0242656	0.0142285
KEGG_PATHWAY	hsa04921:Oxytocin signaling pathway	6	7.05882	0.0150431	5594, 2353, 5743, 1956, 4846, 3725	81	154	8465	4.07167	0.964373	0.0254576	0.0150431
KEGG_PATHWAY	hsa04914:Progesterone-mediated oocyte maturation	5	5.88235	0.0156257	5594, 3479, 1432, 5599, 207	81	102	8465	5.12285	0.96872	0.0262416	0.0156257
KEGG_PATHWAY	hsa04923:Regulation of lipolysis in adipocytes	4	4.70588	0.0172796	154, 5742, 207, 5743	81	58	8465	7.20732	0.978393	0.0287993	0.0172796
KEGG_PATHWAY	hsa05014:Amyotrophic lateral sclerosis	9	10.5882	0.0211557	596, 7124, 7157, 1432, 834, 6647, 836, 4843, 847	81	364	8465	2.58394	0.990943	0.0349943	0.0211557
KEGG_PATHWAY	hsa04726:Serotonergic synapse	5	5.88235	0.0231988	5594, 5742, 5743, 836, 240	81	115	8465	4.54375	0.99428	0.0380876	0.0231988
KEGG_PATHWAY	hsa04650:Natural killer cell mediated cytotoxicity	5	5.88235	0.0318817	3458, 5594, 7124, 836, 3383	81	127	8465	4.11442	0.999198	0.0519554	0.0318817
KEGG_PATHWAY	hsa04728:Dopaminergic synapse	5	5.88235	0.035994	2932, 1432, 2353, 5599, 207	81	132	8465	3.95857	0.999686	0.0582256	0.035994
KEGG_PATHWAY	hsa04910:Insulin signaling pathway	5	5.88235	0.0404007	2932, 5594, 5599, 207, 3551	81	137	8465	3.81409	0.999885	0.0648771	0.0404007
KEGG_PATHWAY	hsa05216:Thyroid cancer	3	3.52941	0.04747	5594, 7157, 5468	81	37	8465	8.47347	0.999977	0.0752721	0.04747
KEGG_PATHWAY	hsa04610:Complement and coagulation cascades	4	4.70588	0.0475583	5054, 7056, 2152, 5327	81	86	8465	4.86075	0.999978	0.0752721	0.0475583
