# Supplementary material for: Integrating network pharmacology and experimental verification to reveal the anti-inflammatory ingredients and molecular mechanism of pycnogenol
Source: Front Pharmacol. 2024 Jun 26;15:1408304. doi: 10.3389/fphar.2024.1408304 (PMC11233470; doi:10.3389/fphar.2024.1408304)
Supplement: Supplementary file 4 [file Table4.XLSX]

## Sheet: Sheet1
#node	identifier	node_degree
IL6	9606.ENSP00000385675	82
TNF	9606.ENSP00000398698	82
MMP9	9606.ENSP00000361405	81
IL1B	9606.ENSP00000263341	78
AKT1	9606.ENSP00000451828	77
IFNG	9606.ENSP00000229135	77
CXCL8	9606.ENSP00000306512	75
NFKB1	9606.ENSP00000226574	75
CCL2	9606.ENSP00000225831	74
IL10	9606.ENSP00000412237	74
PTGS2	9606.ENSP00000356438	74
ICAM1	9606.ENSP00000264832	73
IL1A	9606.ENSP00000263339	73
TGFB1	9606.ENSP00000221930	73
CASP3	9606.ENSP00000311032	72
HIF1A	9606.ENSP00000437955	71
JUN	9606.ENSP00000360266	71
STAT3	9606.ENSP00000264657	70
IL4	9606.ENSP00000231449	69
PPARG	9606.ENSP00000287820	69
TP53	9606.ENSP00000269305	69
BCL2	9606.ENSP00000381185	68
VCAM1	9606.ENSP00000294728	67
EGFR	9606.ENSP00000275493	66
NFKBIA	9606.ENSP00000216797	66
ESR1	9606.ENSP00000405330	65
APOE	9606.ENSP00000252486	63
EGF	9606.ENSP00000265171	63
HMOX1	9606.ENSP00000216117	63
IL2	9606.ENSP00000226730	62
MMP2	9606.ENSP00000219070	62
FOS	9606.ENSP00000306245	61
SERPINE1	9606.ENSP00000223095	60
IGF1	9606.ENSP00000376637	58
IL17A	9606.ENSP00000497968	58
RELA	9606.ENSP00000384273	58
STAT1	9606.ENSP00000354394	58
CASP1	9606.ENSP00000433138	57
CXCL10	9606.ENSP00000305651	57
SIRT1	9606.ENSP00000212015	57
CRP	9606.ENSP00000255030	56
NOS3	9606.ENSP00000297494	54
PTEN	9606.ENSP00000361021	54
ACE	9606.ENSP00000290866	53
CASP8	9606.ENSP00000351273	53
MPO	9606.ENSP00000225275	53
MAPK14	9606.ENSP00000229795	52
GSK3B	9606.ENSP00000324806	51
MMP3	9606.ENSP00000299855	51
NFE2L2	9606.ENSP00000380252	51
SPP1	9606.ENSP00000378517	50
PPARA	9606.ENSP00000385523	49
IKBKB	9606.ENSP00000430684	48
MAPK8	9606.ENSP00000378974	48
NOS2	9606.ENSP00000327251	47
SELE	9606.ENSP00000331736	47
CAV1	9606.ENSP00000339191	45
MMP1	9606.ENSP00000322788	45
CD40LG	9606.ENSP00000359663	43
CHUK	9606.ENSP00000359424	43
NLRP3	9606.ENSP00000337383	43
IRF1	9606.ENSP00000245414	42
NR3C1	9606.ENSP00000231509	41
MAPK1	9606.ENSP00000215832	40
COL1A1	9606.ENSP00000225964	39
CXCL2	9606.ENSP00000427279	38
PLAT	9606.ENSP00000220809	36
F3	9606.ENSP00000334145	35
DPP4	9606.ENSP00000353731	34
XIAP	9606.ENSP00000360242	34
SOD1	9606.ENSP00000270142	32
NCF1	9606.ENSP00000289473	31
THBD	9606.ENSP00000366307	26
PTGS1	9606.ENSP00000354612	25
ABCB1	9606.ENSP00000478255	24
TERT	9606.ENSP00000309572	24
ALOX5	9606.ENSP00000363512	23
MMP8	9606.ENSP00000236826	22
ADRB2	9606.ENSP00000305372	19
COL18A1	9606.ENSP00000352798	18
PON1	9606.ENSP00000222381	17
SLPI	9606.ENSP00000342082	11
PRSS1	9606.ENSP00000308720	5
TNFRSF11B	9606.ENSP00000297350	5
CAT	9606.ENSP00000241052	1
