# Supplementary material for: Integrating network pharmacology and experimental verification to reveal the anti-inflammatory ingredients and molecular mechanism of pycnogenol
Source: Front Pharmacol. 2024 Jun 26;15:1408304. doi: 10.3389/fphar.2024.1408304 (PMC11233470; doi:10.3389/fphar.2024.1408304)
Supplement: Supplementary file 5 [file Table1.XLSX]

## Sheet: 1
id
